# Supplementary material for: Poly[tetra­butyl­ammonium [chlorido­hexa­methyl-μ3-sulfato-distannate(IV)]]
Source: Acta Crystallogr Sect E Struct Rep Online. 2013 Jun 22;69(Pt 7):m406–7. doi: 10.1107/S1600536813016723 (PMC3772434; doi:10.1107/S1600536813016723)
Supplement: Supplementary file 1 [file e-69-0m406-sup1.cif]

##############################################################################
#                                                                            #
# This CIF contains the data in a paper accepted for publication in          #
# Acta Crystallographica Section E. It conforms to the requirements of       #
# Notes for Authors for Acta Crystallographica Section E, and has been       #
# peer reviewed under the auspices of the IUCr Commission on Journals.       #
#                                                                            #
# Full details of the Crystallographic Information File format               #
# are given in the paper "The Crystallographic Information File (CIF):       #
# a New Standard Archive File for Crystallography" by S. R. Hall, F. H.      #
# Allen and I. D. Brown [Acta Cryst. (1991), A47, 655-685].                  #
#                                                                            #
# The current version of the core CIF dictionary is obtainable from          #
# ftp://ftp.iucr.org/pub/cif_core.dic.                                       #
#                                                                            #
# Software is freely available for graphical display of the structure(s)     #
# in this CIF. For information consult the CIF software page                 #
# http://www.iucr.org/resources/cif/software.                                #
#                                                                            #
# This file may be used for bona fide research purposes within the           #
# scientific community so long as proper attribution is given to the journal # 
# article from which it was obtained.                                        #
#                                                                            #
##############################################################################
data_global
_audit_creation_method     CRYSTALS_ver_14.40
_journal_date_recd_electronic     2013-06-06
_journal_date_accepted     2013-06-15
_journal_name_full     'Acta Crystallographica, Section E'
_journal_year     2013
_journal_volume     69
_journal_issue      7
_journal_page_first     m406
_journal_page_last     m407
_journal_paper_category     QM
_journal_paper_doi     10.1107/S1600536813016723
_journal_coeditor_code     WM2750
_publ_contact_author_name     'Tidiane Diop'
_publ_contact_author_address     ?
_publ_contact_author_email     'tijchimia@yahoo.fr'
_publ_contact_author_fax     ?
_publ_contact_author_phone     '+221 775611542'
_publ_section_title
;
Poly[tetrabutylammonium [chloridohexamethyl-\m~3~-sulfato-distannate(IV)]]
;
loop_
    _publ_author_name
    _publ_author_address
    'Diop, Tidiane'
;
Laboratoire de Chimie Min\'erale et Analytique, D\'epartement de Chimie,
Facult\'e  des Sciences et Techniques,
Universit\'e Cheikh Anta Diop, Dakar, Senegal
;
    'van der Lee, Arie'
;
Institut Europ\'een des Membranes, Universit\'e de Montpellier II,
34000 Montpellier, France
;
    'Sidib\'e, Mamadou'
;
Laboratoire de Chimie Min\'erale et Analytique, D\'epartement de Chimie,
Facult\'e  des Sciences et Techniques,
Universit\'e Cheikh Anta Diop, Dakar, Senegal
;
_publ_section_synopsis     .
_chemical_name_systematic     ?
_chemical_melting_point     ?
data_I
_chemical_name_systematic
;
Poly[tetrabutylammonium [chloridohexamethyl-\m~3~-sulfato-distannate(IV)]]
;
_chemical_formula_moiety     'C16 H36 N +, C6 H18 Cl O4 S Sn2 -'
_chemical_formula_sum     'C22 H54 Cl N O4 S Sn2'
_chemical_formula_iupac     '(C16 H36 N) [Sn2 (C H3)6 Cl (S O4)]'
_chemical_formula_weight     701.60
_symmetry_cell_setting     orthorhombic
_symmetry_space_group_name_H-M     'A b a 2 '
_symmetry_space_group_name_Hall     'A 2 -2ac'
loop_
    _symmetry_equiv_pos_as_xyz
    'x,y,z'
    'x,y+1/2,z+1/2'
    '-x,-y,z'
    '-x,-y+1/2,z+1/2'
    '-x+1/2,y,z+1/2'
    '-x+1/2,y+1/2,z+1'
    'x+1/2,-y,z+1/2'
    'x+1/2,-y+1/2,z+1'
_cell_length_a     27.2051(6)
_cell_length_b     20.4336(5)
_cell_length_c     11.4370(2)
_cell_angle_alpha     90
_cell_angle_beta     90
_cell_angle_gamma     90
_cell_volume     6357.8(3)
_cell_formula_units_Z     8
_cell_measurement_reflns_used     17152
_cell_measurement_theta_min     2.032
_cell_measurement_theta_max     27.728
_cell_measurement_temperature     175
_exptl_crystal_description     'prism'
_exptl_crystal_colour     'colourless'
_exptl_crystal_size_max     0.250
_exptl_crystal_size_mid     0.200
_exptl_crystal_size_min     0.150
_exptl_crystal_density_diffrn     1.466
_exptl_crystal_density_meas     ?
_exptl_crystal_density_method     'not measured'
_exptl_crystal_F_000     2864
_exptl_absorpt_coefficient_mu     1.745
_exptl_absorpt_correction_type     multi-scan
_exptl_absorpt_process_details
;
(<i>CrysAlis PRO</i>; Agilent, 2010)
;
_exptl_absorpt_correction_T_min     0.65131
_exptl_absorpt_correction_T_max     1.00000
_exptl_special_details
;
;
_diffrn_ambient_temperature     175
_diffrn_radiation_type     'Mo K\a'
_diffrn_radiation_wavelength     0.71073
_diffrn_radiation_source     'Enhance (Mo) X-ray Source'
_diffrn_radiation_monochromator     'graphite'
_diffrn_measurement_device_type     'Agilent Xcalibur (Sapphire3, Gemini)'
_diffrn_measurement_device     'Area'
_diffrn_measurement_method     '\w scans'
_diffrn_detector_area_resol_mean     16.0143
_diffrn_reflns_number     59083
_diffrn_reflns_av_R_equivalents     0.049
_diffrn_reflns_av_sigmaI/netI     0.0598
_diffrn_reflns_theta_min     1.497
_diffrn_reflns_theta_max     29.428
_diffrn_reflns_theta_full     25.602
_diffrn_measured_fraction_theta_max     0.945
_diffrn_measured_fraction_theta_full     0.996
_diffrn_reflns_limit_h_min     -37
_diffrn_reflns_limit_h_max     34
_diffrn_reflns_limit_k_min     -27
_diffrn_reflns_limit_k_max     26
_diffrn_reflns_limit_l_min     -15
_diffrn_reflns_limit_l_max     15
_refine_special_details
;
Friedif = 325.1 Estimated Friedel difference = 106.9462 f computed from
scattering factors, including f-prime
Current Do---Dc <i>R</i>-factor (%)= 79.99
No of Reflections processed = 7181 No of Friedel Pairs found = 3241 No of
Friedel Pairs used = 3241 No of Unpaired Reflections = 375 No of Centric
Reflections = 324 Flack parameter obtained from original refinement Hooft
parameter obtained with Flack <i>x</i> set to zero Reflections only used if
/<i>F~o~</i>+ - <i>F~o~</i>-/ < 99999.00 * /Fc+ - Fc-/ Friedif = 325.12 Acta
A63, (2007), 257--265 Flack & Shmueli (2007) recommend a value >200 for
general structures and >80 for enantiopure crystals
Flack Parameter & su 0.0477 0.0352 Hooft Parameter & su 0.0130 0.0149 Ton G &
su 0.9739 0.0299
No of reflections for which delta(<i>F~o~</i>) has same sign as delta(Fc) Same
sign Opposite sign 2050 1191
For an enantiopure material, there are 2 choices, P2 P2(correct) 1.0000
<i>i.e.</i> 0.100000E+01
If 50:50 twinning is possible, there are 3 choices, P3 P3(correct) 1.0000
<i>i.e.</i> 0.100000E+01 P3(rac-twin) 0.0000 <i>i.e.</i> 0.000000E+00
P3(inverse) 0.0000 <i>i.e.</i> 0.000000E+00 G 0.9739 G <i>S</i>.U. 0.0299 FLEQ
0.0130 FLEQ <i>S</i>.U. 0.0149 <i>i.e.</i> 0.149430E-01
;
_reflns_number_total     8068
_reflns_number_gt     7179
_reflns_threshold_expression     I>2.0\s(I)
_refine_ls_structure_factor_coef     F
_refine_ls_matrix_type     full
_refine_ls_R_factor_all     0.0612
_refine_ls_R_factor_gt     0.0528
_refine_ls_wR_factor_all     0.0586
_refine_ls_wR_factor_gt     0.0530
_refine_ls_wR_factor_ref     0.0529
_refine_ls_goodness_of_fit_ref     1.0688
_refine_ls_number_reflns     7179
_refine_ls_number_parameters     301
_refine_ls_number_restraints     33
_refine_ls_hydrogen_treatment     constr
_refine_ls_weighting_scheme     calc
_refine_ls_weighting_details
;
 Method, part 1, Chebychev polynomial, (Watkin, 1994, Prince, 1982)
 [weight] = 1.0/[A~0~*T~0~(x)+A~1~*T~1~(x) ... +A~n-1~]*T~n-1~(x)]
 where A~i~ are the Chebychev coefficients listed below and x= Fcalc/Fmax
 Method = Robust Weighting (Prince, 1982)
 W = [weight] * [1-(deltaF/6*sigmaF)^2^]^2^
 A~i~ are:
 13.1 -3.14 6.69 3.90 -2.02
;
_atom_sites_solution_hydrogens     difmap
_atom_sites_solution_primary     iterative
_refine_ls_shift/su_max     0.0012200
_refine_ls_shift/su_mean     0.0000427
_refine_diff_density_max     1.44
_refine_diff_density_min     -2.06
_refine_ls_extinction_method     'None'
_refine_ls_abs_structure_details     'Flack (1983), 3709 Friedel pairs'
_refine_ls_abs_structure_Flack     0.05(4)
loop_
    _atom_type_symbol
    _atom_type_scat_Cromer_Mann_a1
    _atom_type_scat_Cromer_Mann_a2
    _atom_type_scat_Cromer_Mann_a3
    _atom_type_scat_Cromer_Mann_a4
    _atom_type_scat_Cromer_Mann_b1
    _atom_type_scat_Cromer_Mann_b2
    _atom_type_scat_Cromer_Mann_b3
    _atom_type_scat_Cromer_Mann_b4
    _atom_type_scat_Cromer_Mann_c
    _atom_type_scat_dispersion_real
    _atom_type_scat_dispersion_imag
    _atom_type_scat_source
    C 2.3100 1.0200 1.5886 0.8650 20.8439 10.2075 0.5687 51.6512 0.2156 0.0033
                                                                          0.0016
                                'International Tables Vol C 4.2.6.8 and 6.1.1.4'
    H 0.4930 0.3229 0.1402 0.0408 10.5109 26.1257 3.1424 57.7998 0.0030 0.0000
                                                                          0.0000
                                'International Tables Vol C 4.2.6.8 and 6.1.1.4'
    N 12.2126 3.1322 2.0125 1.1663 0.0057 9.8933 28.9975 0.5826 -11.5290 0.0061
                                                                          0.0033
                                'International Tables Vol C 4.2.6.8 and 6.1.1.4'
    O 3.0485 2.2868 1.5463 0.8670 13.2771 5.7011 0.3239 32.9089 0.2508 0.0106
                                                                          0.0060
                                'International Tables Vol C 4.2.6.8 and 6.1.1.4'
    Sn 19.1889 19.1005 4.4585 2.4663 5.8303 0.5031 26.8909 83.9572 4.7821
                                                                         -0.6537
                                                                          1.4246
                                'International Tables Vol C 4.2.6.8 and 6.1.1.4'
    S 6.9053 5.2034 1.4379 1.5863 1.4679 22.2151 0.2536 56.1720 0.8669 0.1246
                                                                          0.1234
                                'International Tables Vol C 4.2.6.8 and 6.1.1.4'
    Cl 11.4604 7.1964 6.2556 1.6455 0.0104 1.1662 18.5194 47.7784 -9.5574 0.1484
                                                                          0.1585
                                'International Tables Vol C 4.2.6.8 and 6.1.1.4'
_computing_data_collection
;
<i>CrysAlis PRO</i> (Agilent, 2010)
;
_computing_cell_refinement
;
<i>CrysAlis PRO</i> (Agilent, 2010)
;
_computing_data_reduction
;
<i>CrysAlis PRO</i> (Agilent, 2010)
;
_computing_structure_solution     'SUPERFLIP (Palatinus & Chapuis, 2007)'
_computing_structure_refinement     'CRYSTALS (Betteridge <i>et al.</i>, 2003)'
_computing_molecular_graphics     'OLEX2 (Dolomanov <i>et al.</i>, 2009)'
_computing_publication_material     'CRYSTALS (Betteridge <i>et al.</i>, 2003)'
loop_
    _atom_site_type_symbol
    _atom_site_label
    _atom_site_fract_x
    _atom_site_fract_y
    _atom_site_fract_z
    _atom_site_U_iso_or_equiv
    _atom_site_adp_type
    _atom_site_occupancy
    _atom_site_disorder_assembly
    _atom_site_disorder_group
    Sn Sn1 0.095395(14) 0.642868(19) 0.30555(17) 0.0371 Uani 1.0000 . .
    Cl Cl2 0.03842(7) 0.72492(9) 0.2051(2) 0.0553 Uani 1.0000 . .
    C C3 0.0556(3) 0.5604(4) 0.2468(8) 0.0574 Uani 1.0000 . .
    C C4 0.0795(3) 0.6783(4) 0.4760(6) 0.0567 Uani 1.0000 . .
    C C5 0.1567(3) 0.6826(4) 0.2163(8) 0.0594 Uani 1.0000 . .
    O O6 0.14856(17) 0.5707(2) 0.4025(4) 0.0407 Uani 1.0000 . .
    S S7 0.18192(5) 0.51883(7) 0.3647(2) 0.0326 Uani 1.0000 . .
    O O8 0.15838(16) 0.4724(2) 0.2867(4) 0.0428 Uani 1.0000 . .
    O O9 0.22483(15) 0.5494(2) 0.3060(4) 0.0395 Uani 1.0000 . .
    O O10 0.19910(16) 0.4841(2) 0.4713(4) 0.0398 Uani 1.0000 . .
    Sn Sn11 0.239704(13) 0.516838(18) 0.63624(17) 0.0326 Uani 1.0000 . .
    C C12 0.1884(3) 0.5899(4) 0.6739(6) 0.0512 Uani 1.0000 . .
    C C13 0.3026(2) 0.5367(5) 0.5346(6) 0.0503 Uani 1.0000 . .
    C C14 0.2271(3) 0.4218(3) 0.6961(7) 0.0549 Uani 1.0000 . .
    N N15 0.1078(2) 0.8008(4) -0.1571(6) 0.0660 Uani 1.0000 . .
    C C16 0.1614(3) 0.8095(5) -0.1593(8) 0.0694 Uani 1.0000 . .
    C C17 0.1865(4) 0.7718(5) -0.0667(8) 0.0909 Uani 1.0000 . .
    C C18 0.2411(4) 0.7755(8) -0.0881(16) 0.1209 Uani 1.0000 . .
    C C19 0.2674(8) 0.7363(10) 0.0005(16) 0.1779 Uani 1.0000 . .
    C C20 0.0925(5) 0.7338(4) -0.1953(10) 0.0847 Uani 0.75(2) . .
    C C21 0.0846(4) 0.6772(5) -0.1147(8) 0.0905 Uani 1.0000 . .
    C C22 0.0556(4) 0.6258(4) -0.1772(8) 0.0845 Uani 1.0000 . .
    C C23 0.0525(8) 0.5731(10) -0.0870(15) 0.2003 Uani 1.0000 . .
    C C24 0.0770(4) 0.8207(5) -0.0658(9) 0.0760 Uani 1.0000 . .
    C C25 0.0910(4) 0.8850(5) -0.0131(9) 0.0844 Uani 0.79(2) . .
    C C26 0.0555(5) 0.9121(6) 0.0743(15) 0.1389 Uani 1.0000 . .
    C C27 0.0722(5) 0.9755(5) 0.1224(15) 0.1060 Uani 1.0000 . .
    C C28 0.0855(4) 0.8509(6) -0.2424(8) 0.0762 Uani 1.0000 . .
    C C29 0.1037(4) 0.8465(5) -0.3628(8) 0.0891 Uani 1.0000 . .
    C C30 0.0773(7) 0.8833(9) -0.4543(9) 0.1188 Uani 1.0000 . .
    C C31 0.0985(6) 0.8812(9) -0.5722(12) 0.1342 Uani 1.0000 . .
    C C251 0.0409(7) 0.8720(12) -0.029(2) 0.0842 Uani 0.21(2) . .
    C C201 0.0734(7) 0.7488(5) -0.115(3) 0.0825 Uani 0.25(2) . .
    H H161 0.1685 0.8563 -0.1489 0.0840 Uiso 1.0000 . .
    H H162 0.1733 0.7947 -0.2355 0.0843 Uiso 1.0000 . .
    H H171 0.1783 0.7893 0.0092 0.1081 Uiso 1.0000 . .
    H H172 0.1768 0.7268 -0.0721 0.1082 Uiso 1.0000 . .
    H H231 0.0361 0.5360 -0.1206 0.2980 Uiso 1.0000 . .
    H H232 0.0343 0.5883 -0.0207 0.2980 Uiso 1.0000 . .
    H H233 0.0851 0.5606 -0.0634 0.2980 Uiso 1.0000 . .
    H H271 0.0515 1.0102 0.0937 0.1599 Uiso 1.0000 . .
    H H272 0.1053 0.9833 0.0977 0.1599 Uiso 1.0000 . .
    H H273 0.0712 0.9748 0.2063 0.1600 Uiso 1.0000 . .
    H H41 0.1065 0.6699 0.5270 0.0864 Uiso 1.0000 . .
    H H42 0.0731 0.7248 0.4738 0.0860 Uiso 1.0000 . .
    H H43 0.0511 0.6560 0.5060 0.0862 Uiso 1.0000 . .
    H H31 0.0631 0.5239 0.2949 0.0852 Uiso 1.0000 . .
    H H32 0.0211 0.5696 0.2514 0.0851 Uiso 1.0000 . .
    H H33 0.0645 0.5508 0.1666 0.0850 Uiso 1.0000 . .
    H H51 0.1509 0.7279 0.2013 0.0890 Uiso 1.0000 . .
    H H52 0.1607 0.6600 0.1437 0.0891 Uiso 1.0000 . .
    H H53 0.1855 0.6773 0.2625 0.0892 Uiso 1.0000 . .
    H H121 0.2056 0.6301 0.6864 0.0762 Uiso 1.0000 . .
    H H122 0.1705 0.5780 0.7432 0.0765 Uiso 1.0000 . .
    H H123 0.1664 0.5950 0.6084 0.0760 Uiso 1.0000 . .
    H H141 0.2542 0.4064 0.7409 0.0820 Uiso 1.0000 . .
    H H142 0.1979 0.4221 0.7426 0.0822 Uiso 1.0000 . .
    H H143 0.2219 0.3935 0.6305 0.0822 Uiso 1.0000 . .
    H H131 0.3044 0.5074 0.4683 0.0762 Uiso 1.0000 . .
    H H132 0.3316 0.5311 0.5806 0.0760 Uiso 1.0000 . .
    H H133 0.3011 0.5809 0.5077 0.0760 Uiso 1.0000 . .
    H H221 0.0235 0.6429 -0.1972 0.1000 Uiso 1.0000 . .
    H H222 0.0715 0.6107 -0.2481 0.0999 Uiso 1.0000 . .
    H H301 0.0769 0.9290 -0.4317 0.1441 Uiso 1.0000 . .
    H H302 0.0438 0.8664 -0.4578 0.1442 Uiso 1.0000 . .
    H H291 0.1371 0.8637 -0.3623 0.1052 Uiso 1.0000 . .
    H H292 0.1037 0.8006 -0.3855 0.1051 Uiso 1.0000 . .
    H H281 0.0908 0.8950 -0.2139 0.0911 Uiso 1.0000 . .
    H H282 0.0503 0.8419 -0.2460 0.0910 Uiso 1.0000 . .
    H H181 0.2519 0.8205 -0.0842 0.1501 Uiso 1.0000 . .
    H H182 0.2482 0.7580 -0.1652 0.1502 Uiso 1.0000 . .
    H H251 0.1081 0.9092 -0.0717 0.1240 Uiso 0.79(2) . .
    H H252 0.1136 0.8866 0.0508 0.1240 Uiso 0.79(2) . .
    H H2511 0.0149 0.8854 -0.0808 0.1240 Uiso 0.21(2) . .
    H H2512 0.0143 0.8465 0.0015 0.1240 Uiso 0.21(2) . .
    H H201 0.0696 0.7337 -0.2582 0.1321 Uiso 0.75(2) . .
    H H202 0.1261 0.7214 -0.2043 0.1319 Uiso 0.75(2) . .
    H H2011 0.0744 0.7279 -0.0401 0.1290 Uiso 0.25(2) . .
    H H2012 0.0381 0.7501 -0.1125 0.1290 Uiso 0.25(2) . .
    H H241 0.0414 0.8104 -0.0162 0.1181 Uiso 0.79(2) . .
    H H242 0.0819 0.8014 0.0099 0.1122 Uiso 0.79(2) . .
    H H243 0.1035 0.8274 0.0073 0.1180 Uiso 0.21(2) . .
    H H244 0.0764 0.7722 -0.0157 0.1205 Uiso 0.21(2) . .
    H H211 0.1157 0.6638 -0.0821 0.1384 Uiso 0.75(2) . .
    H H212 0.1170 0.6617 -0.0949 0.1383 Uiso 0.75(2) . .
    H H213 0.1181 0.6647 -0.0991 0.1381 Uiso 0.25(2) . .
    H H214 0.1169 0.6649 -0.0885 0.1381 Uiso 0.25(2) . .
    H H311 0.0927 0.9220 -0.6108 0.2010 Uiso 1.0000 . .
    H H312 0.1332 0.8731 -0.5670 0.2010 Uiso 1.0000 . .
    H H313 0.0831 0.8467 -0.6159 0.2011 Uiso 1.0000 . .
    H H191 0.2959 0.7172 -0.0350 0.2810 Uiso 1.0000 . .
    H H192 0.2772 0.7643 0.0636 0.2810 Uiso 1.0000 . .
    H H193 0.2461 0.7024 0.0289 0.2809 Uiso 1.0000 . .
    H H261 0.0247 0.9184 0.0368 0.1704 Uiso 0.79(2) . .
    H H262 0.0518 0.8817 0.1366 0.1704 Uiso 0.79(2) . .
    H H263 0.0269 0.9062 0.1207 0.1704 Uiso 0.21(2) . .
    H H264 0.0812 0.8851 0.1033 0.1704 Uiso 0.21(2) . .
loop_
    _atom_site_aniso_label
    _atom_site_aniso_U_11
    _atom_site_aniso_U_22
    _atom_site_aniso_U_33
    _atom_site_aniso_U_12
    _atom_site_aniso_U_13
    _atom_site_aniso_U_23
    Sn1 0.04077(18) 0.03904(18) 0.03139(16) -0.00380(16) -0.00108(18)
                                                                     0.00268(18)
    Cl2 0.0568(10) 0.0501(9) 0.0589(10) 0.0069(8) -0.0059(8) 0.0132(8)
    C3 0.055(4) 0.051(4) 0.066(5) -0.010(3) -0.023(4) 0.000(3)
    C4 0.077(5) 0.065(5) 0.028(3) 0.001(4) 0.000(3) -0.008(3)
    C5 0.056(4) 0.062(5) 0.060(4) -0.008(4) 0.008(4) 0.026(4)
    O6 0.046(2) 0.051(2) 0.0252(19) 0.005(2) -0.0002(17) 0.0042(17)
    S7 0.0359(7) 0.0386(7) 0.0232(6) -0.0024(6) -0.0004(5) 0.0037(5)
    O8 0.046(2) 0.050(2) 0.032(2) -0.0083(18) -0.0009(17) -0.0023(18)
    O9 0.0439(19) 0.047(2) 0.0278(17) -0.0062(17) -0.0002(19) -0.002(2)
    O10 0.042(2) 0.044(2) 0.0330(19) 0.0026(18) 0.0010(17) 0.0058(19)
    Sn11 0.03353(15) 0.03812(17) 0.02608(14) 0.00369(15) 0.00169(16) 0.00763(18)
    C12 0.047(4) 0.073(5) 0.034(3) 0.024(3) -0.006(2) -0.010(3)
    C13 0.038(3) 0.087(6) 0.026(3) -0.018(3) 0.007(2) 0.004(3)
    C14 0.075(5) 0.036(3) 0.053(4) -0.004(3) -0.023(4) 0.007(3)
    N15 0.065(4) 0.088(5) 0.045(3) -0.027(4) 0.002(3) 0.023(3)
    C16 0.073(5) 0.068(5) 0.067(5) 0.009(4) 0.009(4) 0.009(4)
    C17 0.165(13) 0.059(5) 0.048(5) -0.004(6) 0.016(6) 0.007(4)
    C18 0.089(9) 0.116(11) 0.158(18) 0.032(9) 0.018(9) 0.041(11)
    C19 0.22(2) 0.145(16) 0.165(19) 0.102(16) 0.116(18) 0.086(15)
    C20 0.077(7) 0.126(12) 0.051(6) 0.019(8) 0.022(7) 0.020(9)
    C21 0.085(8) 0.108(9) 0.079(7) 0.001(6) -0.011(5) -0.029(7)
    C22 0.109(8) 0.089(7) 0.055(6) 0.029(6) -0.024(5) -0.039(5)
    C23 0.19(2) 0.33(3) 0.086(11) 0.14(2) 0.003(12) 0.036(16)
    C24 0.082(6) 0.082(7) 0.063(5) 0.004(5) 0.021(5) -0.017(5)
    C25 0.082(8) 0.128(12) 0.044(6) -0.059(8) 0.006(5) 0.023(7)
    C26 0.088(8) 0.052(6) 0.28(2) -0.017(5) 0.038(12) -0.018(9)
    C27 0.125(10) 0.067(6) 0.126(11) -0.009(6) 0.045(9) -0.050(7)
    C28 0.073(6) 0.094(7) 0.061(5) -0.002(5) -0.006(4) 0.011(5)
    C29 0.093(7) 0.063(5) 0.112(9) -0.022(5) -0.045(7) 0.030(6)
    C30 0.160(13) 0.131(13) 0.066(7) 0.059(11) -0.028(8) 0.000(7)
    C31 0.112(11) 0.129(12) 0.161(17) -0.027(10) -0.037(11) 0.076(12)
    C251 0.081(4) 0.127(5) 0.044(5) -0.059(5) 0.009(5) 0.025(5)
    C201 0.077(5) 0.124(5) 0.046(4) 0.018(5) 0.019(4) 0.022(5)
loop_
    _geom_bond_atom_site_label_1
    _geom_bond_atom_site_label_2
    _geom_bond_site_symmetry_1
    _geom_bond_site_symmetry_2
    _geom_bond_distance
    _geom_bond_publ_flag
    Sn1 C3 . . 2.112(7) yes
    Sn1 C4 . . 2.124(7) yes
    Sn1 C5 . . 2.117(7) yes
    Sn1 Cl2 . . 2.5561(18) yes
    Sn1 O6 . . 2.345(4) yes
    Sn11 C12 . . 2.090(7) yes
    Sn11 C13 . . 2.108(6) yes
    Sn11 C14 . . 2.088(7) yes
    Sn11 O9 . 5_555 2.269(5) yes
    Sn11 O10 . . 2.286(5) yes
    C3 H31 . . 0.949 no
    C3 H32 . . 0.960 no
    C3 H33 . . 0.969 no
    C4 H41 . . 0.955 no
    C4 H42 . . 0.966 no
    C4 H43 . . 0.960 no
    C5 H51 . . 0.955 no
    C5 H52 . . 0.956 no
    C5 H53 . . 0.951 no
    O6 S7 . . 1.460(5) no
    S7 O8 . . 1.451(5) no
    S7 O9 . . 1.485(4) no
    S7 O10 . . 1.487(4) no
    C12 H121 . . 0.957 no
    C12 H122 . . 0.961 no
    C12 H123 . . 0.964 no
    C13 H131 . . 0.967 no
    C13 H132 . . 0.955 no
    C13 H133 . . 0.955 no
    C14 H141 . . 0.953 no
    C14 H142 . . 0.954 no
    C14 H143 . . 0.957 no
    N15 C16 . . 1.469(8) no
    N15 C20 . . 1.4958(10) no
    N15 C24 . . 1.399(11) no
    N15 C28 . . 1.539(8) no
    N15 C201 . . 1.4949(10) no
    C16 C17 . . 1.478(8) no
    C16 H161 . . 0.982 no
    C16 H162 . . 0.979 no
    C17 C18 . . 1.506(9) no
    C17 H171 . . 0.965 no
    C17 H172 . . 0.959 no
    C18 C19 . . 1.477(9) no
    C18 H181 . . 0.965 no
    C18 H182 . . 0.971 no
    C19 H191 . . 0.960 no
    C19 H192 . . 0.959 no
    C19 H193 . . 0.959 no
    C20 C21 . . 1.4948(10) no
    C20 C201 . . 1.10(3) no
    C20 H201 . . 0.952 no
    C20 H202 . . 0.956 no
    C21 C22 . . 1.4946(10) no
    C21 C201 . . 1.4949(10) no
    C21 H211 . . 0.963 no
    C21 H212 . . 0.963 no
    C21 H213 . . 0.961 no
    C21 H214 . . 0.960 no
    C22 C23 . . 1.4951(10) no
    C22 H221 . . 0.967 no
    C22 H222 . . 0.969 no
    C23 H231 . . 0.960 no
    C23 H232 . . 0.958 no
    C23 H233 . . 0.962 no
    C24 C25 . . 1.4949(10) no
    C24 C251 . . 1.4950(10) no
    C24 C201 . . 1.58(2) no
    C24 H241 . . 1.143 no
    C24 H242 . . 0.962 no
    C24 H243 . . 1.113 no
    C24 H244 . . 1.147 no
    C25 C26 . . 1.4953(10) no
    C25 C251 . . 1.40(3) no
    C25 H251 . . 0.954 no
    C25 H252 . . 0.956 no
    C25 H243 . . 1.247 no
    C26 C27 . . 1.479(15) no
    C26 C251 . . 1.4949(10) no
    C26 H261 . . 0.950 no
    C26 H262 . . 0.950 no
    C26 H263 . . 0.950 no
    C26 H264 . . 0.950 no
    C27 H271 . . 0.962 no
    C27 H272 . . 0.958 no
    C27 H273 . . 0.960 no
    C28 C29 . . 1.466(9) no
    C28 H281 . . 0.968 no
    C28 H282 . . 0.976 no
    C29 C30 . . 1.475(8) no
    C29 H291 . . 0.974 no
    C29 H292 . . 0.974 no
    C30 C31 . . 1.467(9) no
    C30 H301 . . 0.970 no
    C30 H302 . . 0.975 no
    C31 H311 . . 0.958 no
    C31 H312 . . 0.962 no
    C31 H313 . . 0.960 no
    C251 H2511 . . 0.961 no
    C251 H2512 . . 0.959 no
    C251 H241 . . 1.267 no
    C251 H261 . . 1.291 no
    C201 H2011 . . 0.960 no
    C201 H2012 . . 0.960 no
    C201 H244 . . 1.238 no
    H242 H244 . . 0.681 no
loop_
    _geom_angle_atom_site_label_1
    _geom_angle_atom_site_label_2
    _geom_angle_atom_site_label_3
    _geom_angle_site_symmetry_1
    _geom_angle_site_symmetry_2
    _geom_angle_site_symmetry_3
    _geom_angle
    _geom_angle_publ_flag
    Cl2 Sn1 C3 . . . 94.0(2) no
    Cl2 Sn1 C4 . . . 93.7(2) no
    C3 Sn1 C4 . . . 117.4(4) no
    Cl2 Sn1 C5 . . . 90.5(2) no
    C3 Sn1 C5 . . . 123.8(4) no
    C4 Sn1 C5 . . . 118.2(4) no
    Cl2 Sn1 O6 . . . 177.89(12) no
    C3 Sn1 O6 . . . 88.0(2) no
    C4 Sn1 O6 . . . 84.6(3) no
    C5 Sn1 O6 . . . 89.1(3) no
    Sn1 C3 H31 . . . 109.5 no
    Sn1 C3 H32 . . . 109.2 no
    H31 C3 H32 . . . 109.4 no
    Sn1 C3 H33 . . . 109.6 no
    H31 C3 H33 . . . 109.6 no
    H32 C3 H33 . . . 109.5 no
    Sn1 C4 H41 . . . 110.1 no
    Sn1 C4 H42 . . . 110.4 no
    H41 C4 H42 . . . 109.2 no
    Sn1 C4 H43 . . . 109.4 no
    H41 C4 H43 . . . 108.4 no
    H42 C4 H43 . . . 109.4 no
    Sn1 C5 H51 . . . 109.2 no
    Sn1 C5 H52 . . . 108.9 no
    H51 C5 H52 . . . 109.3 no
    Sn1 C5 H53 . . . 109.7 no
    H51 C5 H53 . . . 110.2 no
    H52 C5 H53 . . . 109.4 no
    Sn1 O6 S7 . . . 134.4(2) no
    O6 S7 O8 . . . 112.4(3) no
    O6 S7 O9 . . . 108.5(3) no
    O8 S7 O9 . . . 110.2(3) no
    O6 S7 O10 . . . 107.4(2) no
    O8 S7 O10 . . . 109.3(3) no
    O9 S7 O10 . . . 108.9(3) no
    Sn11 O9 S7 5_554 . . 126.7(2) no
    S7 O10 Sn11 . . . 133.5(3) no
    O10 Sn11 O9 . . 5_555 176.23(15) no
    O10 Sn11 C12 . . . 93.2(2) no
    O9 Sn11 C12 5_555 . . 84.1(2) no
    O10 Sn11 C13 . . . 89.6(2) no
    O9 Sn11 C13 5_555 . . 94.0(2) no
    C12 Sn11 C13 . . . 121.2(4) no
    O10 Sn11 C14 . . . 85.3(2) no
    O9 Sn11 C14 5_555 . . 93.6(2) no
    C12 Sn11 C14 . . . 119.2(4) no
    C13 Sn11 C14 . . . 119.6(4) no
    Sn11 C12 H121 . . . 108.5 no
    Sn11 C12 H122 . . . 109.1 no
    H121 C12 H122 . . . 110.0 no
    Sn11 C12 H123 . . . 109.3 no
    H121 C12 H123 . . . 109.1 no
    H122 C12 H123 . . . 110.9 no
    Sn11 C13 H131 . . . 110.7 no
    Sn11 C13 H132 . . . 110.1 no
    H131 C13 H132 . . . 108.5 no
    Sn11 C13 H133 . . . 108.9 no
    H131 C13 H133 . . . 109.5 no
    H132 C13 H133 . . . 109.1 no
    Sn11 C14 H141 . . . 110.8 no
    Sn11 C14 H142 . . . 108.2 no
    H141 C14 H142 . . . 110.3 no
    Sn11 C14 H143 . . . 109.2 no
    H141 C14 H143 . . . 109.6 no
    H142 C14 H143 . . . 108.6 no
    C16 N15 C20 . . . 112.5(8) no
    C16 N15 C24 . . . 124.8(8) no
    C20 N15 C24 . . . 108.5(7) no
    C16 N15 C28 . . . 107.4(6) no
    C20 N15 C28 . . . 108.3(7) no
    C24 N15 C28 . . . 92.5(8) no
    C16 N15 C201 . . . 135.5(12) no
    C24 N15 C201 . . . 66.0(11) no
    C28 N15 C201 . . . 115.4(14) no
    N15 C16 C17 . . . 112.6(8) no
    N15 C16 H161 . . . 108.1 no
    C17 C16 H161 . . . 109.2 no
    N15 C16 H162 . . . 107.9 no
    C17 C16 H162 . . . 108.9 no
    H161 C16 H162 . . . 110.1 no
    C16 C17 C18 . . . 108.2(8) no
    C16 C17 H171 . . . 110.1 no
    C18 C17 H171 . . . 110.8 no
    C16 C17 H172 . . . 109.0 no
    C18 C17 H172 . . . 108.1 no
    H171 C17 H172 . . . 110.5 no
    C17 C18 C19 . . . 109.8(13) no
    C17 C18 H181 . . . 110.0 no
    C19 C18 H181 . . . 109.7 no
    C17 C18 H182 . . . 109.0 no
    C19 C18 H182 . . . 109.0 no
    H181 C18 H182 . . . 109.4 no
    C18 C19 H191 . . . 108.8 no
    C18 C19 H192 . . . 109.1 no
    H191 C19 H192 . . . 109.6 no
    C18 C19 H193 . . . 109.5 no
    H191 C19 H193 . . . 109.7 no
    H192 C19 H193 . . . 110.1 no
    N15 C20 C21 . . . 124.6(8) no
    N15 C20 C201 . . . 68.5(7) no
    C21 C20 C201 . . . 68.5(7) no
    N15 C20 H201 . . . 113.9 no
    C21 C20 H201 . . . 111.8 no
    C201 C20 H201 . . . 108.7 no
    N15 C20 H202 . . . 90.5 no
    C21 C20 H202 . . . 89.9 no
    C201 C20 H202 . . . 128.2 no
    H201 C20 H202 . . . 123.0 no
    C20 C21 C22 . . . 108.9(8) no
    C22 C21 C201 . . . 125.2(17) no
    C20 C21 H211 . . . 109.5 no
    C22 C21 H211 . . . 116.8 no
    C201 C21 H211 . . . 117.3 no
    C20 C21 H212 . . . 105.5 no
    C22 C21 H212 . . . 111.5 no
    C201 C21 H212 . . . 120.6 no
    H211 C21 H212 . . . 9.4 no
    C20 C21 H213 . . . 100.6 no
    C22 C21 H213 . . . 113.8 no
    C201 C21 H213 . . . 117.0 no
    H211 C21 H213 . . . 12.3 no
    H212 C21 H213 . . . 4.9 no
    C20 C21 H214 . . . 105.4 no
    C22 C21 H214 . . . 116.6 no
    C201 C21 H214 . . . 116.4 no
    H211 C21 H214 . . . 4.9 no
    H212 C21 H214 . . . 5.8 no
    H213 C21 H214 . . . 7.5 no
    C21 C22 C23 . . . 101.9(13) no
    C21 C22 H221 . . . 109.7 no
    C23 C22 H221 . . . 111.8 no
    C21 C22 H222 . . . 112.9 no
    C23 C22 H222 . . . 111.8 no
    H221 C22 H222 . . . 108.7 no
    C22 C23 H231 . . . 108.6 no
    C22 C23 H232 . . . 110.0 no
    H231 C23 H232 . . . 109.4 no
    C22 C23 H233 . . . 109.4 no
    H231 C23 H233 . . . 109.5 no
    H232 C23 H233 . . . 109.9 no
    N15 C24 C25 . . . 113.9(8) no
    N15 C24 C251 . . . 143.6(15) no
    C25 C24 C251 . . . 55.8(12) no
    N15 C24 C201 . . . 59.9(6) no
    C25 C24 C201 . . . 168.3(14) no
    C251 C24 C201 . . . 135.4(14) no
    N15 C24 H241 . . . 145.6 no
    C25 C24 H241 . . . 100.2 no
    C251 C24 H241 . . . 55.5 no
    C201 C24 H241 . . . 87.3 no
    N15 C24 H242 . . . 118.1 no
    C25 C24 H242 . . . 87.9 no
    C251 C24 H242 . . . 97.3 no
    C201 C24 H242 . . . 87.0 no
    H241 C24 H242 . . . 66.0 no
    N15 C24 H243 . . . 102.1 no
    C25 C24 H243 . . . 54.8 no
    C251 C24 H243 . . . 97.4 no
    C201 C24 H243 . . . 115.2 no
    H241 C24 H243 . . . 101.5 no
    N15 C24 H244 . . . 97.5 no
    C25 C24 H244 . . . 124.3 no
    C251 C24 H244 . . . 117.2 no
    C201 C24 H244 . . . 51.1 no
    H241 C24 H244 . . . 65.1 no
    H242 C24 H243 . . . 44.3 no
    H242 C24 H244 . . . 36.4 no
    H243 C24 H244 . . . 74.9 no
    C24 C25 C26 . . . 115.5(8) no
    C24 C25 C251 . . . 62.1(6) no
    C26 C25 C251 . . . 62.1(6) no
    C24 C25 H251 . . . 107.2 no
    C26 C25 H251 . . . 126.4 no
    C251 C25 H251 . . . 118.7 no
    C24 C25 H252 . . . 120.1 no
    C26 C25 H252 . . . 83.8 no
    C251 C25 H252 . . . 137.2 no
    H251 C25 H252 . . . 101.8 no
    C24 C25 H243 . . . 46.8 no
    C26 C25 H243 . . . 113.6 no
    C251 C25 H243 . . . 96.4 no
    H251 C25 H243 . . . 119.1 no
    H252 C25 H243 . . . 73.3 no
    C25 C26 C27 . . . 112.0(9) no
    C25 C26 C251 . . . 55.8(12) no
    C27 C26 C251 . . . 148.9(19) no
    C25 C26 H261 . . . 108.5 no
    C27 C26 H261 . . . 108.6 no
    C251 C26 H261 . . . 58.8 no
    C25 C26 H262 . . . 109.2 no
    C27 C26 H262 . . . 109.1 no
    C251 C26 H262 . . . 102.0 no
    H261 C26 H262 . . . 109.5 no
    C25 C26 H263 . . . 148.8 no
    C27 C26 H263 . . . 98.9 no
    C251 C26 H263 . . . 99.0 no
    H261 C26 H263 . . . 63.1 no
    H262 C26 H263 . . . 53.9 no
    C25 C26 H264 . . . 62.9 no
    C27 C26 H264 . . . 98.8 no
    C251 C26 H264 . . . 98.9 no
    H261 C26 H264 . . . 152.3 no
    H262 C26 H264 . . . 55.7 no
    H263 C26 H264 . . . 109.5 no
    C26 C27 H271 . . . 109.8 no
    C26 C27 H272 . . . 108.9 no
    H271 C27 H272 . . . 109.1 no
    C26 C27 H273 . . . 110.5 no
    H271 C27 H273 . . . 109.6 no
    H272 C27 H273 . . . 109.0 no
    N15 C28 C29 . . . 114.9(8) no
    N15 C28 H281 . . . 110.3 no
    C29 C28 H281 . . . 108.8 no
    N15 C28 H282 . . . 106.8 no
    C29 C28 H282 . . . 106.2 no
    H281 C28 H282 . . . 109.6 no
    C28 C29 C30 . . . 118.1(10) no
    C28 C29 H291 . . . 106.7 no
    C30 C29 H291 . . . 105.9 no
    C28 C29 H292 . . . 108.0 no
    C30 C29 H292 . . . 107.6 no
    H291 C29 H292 . . . 110.4 no
    C29 C30 C31 . . . 116.5(11) no
    C29 C30 H301 . . . 107.9 no
    C31 C30 H301 . . . 106.2 no
    C29 C30 H302 . . . 107.7 no
    C31 C30 H302 . . . 108.6 no
    H301 C30 H302 . . . 110.0 no
    C30 C31 H311 . . . 109.4 no
    C30 C31 H312 . . . 109.5 no
    H311 C31 H312 . . . 109.8 no
    C30 C31 H313 . . . 109.3 no
    H311 C31 H313 . . . 109.2 no
    H312 C31 H313 . . . 109.6 no
    C24 C251 C26 . . . 115.5(8) no
    C24 C251 C25 . . . 62.1(6) no
    C26 C251 C25 . . . 62.1(6) no
    C24 C251 H2511 . . . 120.8 no
    C26 C251 H2511 . . . 121.7 no
    C25 C251 H2511 . . . 138.1 no
    C24 C251 H2512 . . . 102.6 no
    C26 C251 H2512 . . . 101.9 no
    C25 C251 H2512 . . . 142.1 no
    H2511 C251 H2512 . . . 79.8 no
    C24 C251 H241 . . . 48.0 no
    C26 C251 H241 . . . 116.6 no
    C25 C251 H241 . . . 99.4 no
    H2511 C251 H241 . . . 111.3 no
    H2512 C251 H241 . . . 54.8 no
    C24 C251 H261 . . . 154.5 no
    C26 C251 H261 . . . 39.0 no
    C25 C251 H261 . . . 96.6 no
    H2511 C251 H261 . . . 84.2 no
    H2512 C251 H261 . . . 85.8 no
    H241 C251 H261 . . . 131.5 no
    C24 C201 C21 . . . 154(3) no
    C24 C201 N15 . . . 54.1(6) no
    C21 C201 N15 . . . 124.7(8) no
    C24 C201 C20 . . . 122.0(7) no
    C21 C201 C20 . . . 68.5(7) no
    N15 C201 C20 . . . 68.5(7) no
    C24 C201 H2011 . . . 95.2 no
    C21 C201 H2011 . . . 63.6 no
    N15 C201 H2011 . . . 125.8 no
    C20 C201 H2011 . . . 127.6 no
    C24 C201 H2012 . . . 91.4 no
    C21 C201 H2012 . . . 103.5 no
    N15 C201 H2012 . . . 128.0 no
    C20 C201 H2012 . . . 120.6 no
    H2011 C201 H2012 . . . 90.7 no
    C24 C201 H244 . . . 46.1 no
    C21 C201 H244 . . . 111.1 no
    N15 C201 H244 . . . 88.8 no
    C20 C201 H244 . . . 147.6 no
    H2011 C201 H244 . . . 49.1 no
    H2012 C201 H244 . . . 91.4 no
    C24 H241 C251 . . . 76.5 no
    C24 H242 H244 . . . 86.7 no
    C24 H243 C25 . . . 78.4 no
    H242 H244 C24 . . . 56.9 no
    H242 H244 C201 . . . 138.4 no
    C24 H244 C201 . . . 82.8 no
    C26 H261 C251 . . . 82.2 no
loop_
    _geom_hbond_atom_site_label_D
    _geom_hbond_atom_site_label_H
    _geom_hbond_atom_site_label_A
    _geom_hbond_site_symmetry_D
    _geom_hbond_site_symmetry_H
    _geom_hbond_site_symmetry_A
    _geom_hbond_distance_DH
    _geom_hbond_distance_HA
    _geom_hbond_distance_DA
    _geom_hbond_angle_DHA
    _geom_hbond_publ_flag
    C16 H161 O8 . . 2_554 0.982 2.500 3.386(18) 150.0(2) yes
    C12 H123 O6 . . . 0.964 2.455 3.311(18) 147.86(19) no
    C28 H281 O8 . . 2_554 0.968 2.426 3.195(18) 136.1(3) yes
    C25 H251 O8 . . 2_554 0.954 2.482 3.434(18) 175.4(3) yes
