# Supplementary material for: Poly[tetra­butyl­ammonium [chlorido­hexa­methyl-μ3-sulfato-distannate(IV)]]
Source: Acta Crystallogr Sect E Struct Rep Online. 2013 Jun 22;69(Pt 7):m406–7. doi: 10.1107/S1600536813016723 (PMC3772434; doi:10.1107/S1600536813016723)
Supplement: Supplementary file 2 [file e-69-0m406-Isup2.hkl]

data_I
#  diop01 in Aba2                          
_audit_creation_date        "13-06-13"
_audit_creation_method      CRYSTALS 

_cell_length_a                    27.2051(6)
_cell_angle_alpha                 90
_cell_length_b                    20.4336(5)
_cell_angle_beta                  90
_cell_length_c                    11.4370(2)
_cell_angle_gamma                 90
loop_
 _symmetry_equiv_pos_as_xyz
 'x,y,z'
 'x,y+1/2,z+1/2'
 '-x,-y,z'
 '-x,-y+1/2,z+1/2'
 '-x+1/2,y,z+1/2'
 '-x+1/2,y+1/2,z+1'
 'x+1/2,-y,z+1/2'
 'x+1/2,-y+1/2,z+1'

# NOTE Fc on scale of Fo,      0.91071
# Status flags: 
#    o - used in refinement 
#    < - excluded by I/sigmaI cutoff 
#    l - excluded at low resolution  
#    h - excluded at high resolution  
#    x - excluded for another reason  

loop_
_refln_index_h
_refln_index_k
_refln_index_l
_refln_F_meas
_refln_F_calc
_refln_F_sigma
_refln_observed_status
_refln_refinement_weight
   1   1 -15       28.99       33.90        3.43 o   0.7235E-01
   2   1 -15       30.92       31.89        3.50 o   0.6954E-01
   3   1 -15       27.49       35.21        4.09 o   0.6353E-01
   4   1 -15       15.94       17.84        8.25 <   0.0000E+00
   1   3 -15       24.14       21.45        3.83 o   0.3276E-01
   2   3 -15       24.92       28.77        5.40 o   0.5567E-01
   3   3 -15       17.58       20.62        7.71 <   0.0000E+00
   4   3 -15       23.24       12.45        5.60 o   0.9427E-02
   5   3 -15       73.00       73.58        3.18 o   0.1234E+00
   1   5 -15       17.22       10.85        8.92 <   0.0000E+00
   2   5 -15       27.63       35.61        5.40 o   0.6551E-01
   3   5 -15       24.97       29.12        4.36 o   0.5485E-01
   4   5 -15       47.90       53.73        3.46 o   0.1086E+00
   5   5 -15       43.85       42.67        4.50 o   0.1155E+00
   6   5 -15       43.57       41.55        4.50 o   0.1149E+00
   7   5 -15       21.13       12.42        8.92 <   0.0000E+00
   3   7 -15       27.41       26.95        7.01 o   0.4980E-01
   4   7 -15       24.71       33.13        7.78 <   0.0000E+00
   0   0 -14       51.66       62.67        5.57 o   0.4203E-01
   2   0 -14       75.20       80.22        3.61 o   0.9401E-01
   4   0 -14       93.33      100.27        3.55 o   0.6042E-01
   6   0 -14       28.62       26.75        4.89 o   0.5487E-01
   8   0 -14       55.13       58.48        5.85 o   0.1265E+00
  10   0 -14      123.59      110.07        5.80 o   0.3082E-01
   0   2 -14       65.79       71.59        3.70 o   0.9810E-01
   1   2 -14       45.45       36.89        2.87 o   0.5795E-01
   2   2 -14       69.45       70.61        2.63 o   0.1295E+00
   3   2 -14       65.19       64.54        2.66 o   0.1377E+00
   4   2 -14       56.28       51.47        2.79 o   0.1170E+00
   5   2 -14       28.13       12.74        4.21 o   0.1127E-01
   6   2 -14       68.31       72.46        3.10 o   0.1108E+00
   7   2 -14       47.94       47.77        3.08 o   0.1324E+00
   8   2 -14       63.57       61.04        3.40 o   0.1319E+00
   9   2 -14       60.26       60.39        3.47 o   0.1421E+00
  10   2 -14       43.28       42.06        4.65 o   0.1177E+00
  11   2 -14       29.68       25.87        9.53 <   0.0000E+00
   0   4 -14      113.07      114.66        3.56 o   0.5629E-01
   1   4 -14       39.88       30.44        3.20 o   0.4938E-01
   2   4 -14       46.68       53.18        2.87 o   0.1060E+00
   3   4 -14       31.00       30.50        3.38 o   0.6164E-01
   4   4 -14       32.92       42.29        3.88 o   0.6732E-01
   5   4 -14       33.97       28.57        3.48 o   0.5098E-01
   6   4 -14       90.48       91.79        2.65 o   0.8566E-01
   7   4 -14       52.12       50.36        3.00 o   0.1335E+00
   8   4 -14       53.33       52.10        3.26 o   0.1392E+00
   9   4 -14        5.53        6.40       20.25 <   0.0000E+00
  10   4 -14       45.77       40.80        5.79 o   0.9193E-01
  11   4 -14       10.98       17.08       17.86 <   0.0000E+00
  12   4 -14       59.00       58.55        6.30 o   0.1422E+00
   0   6 -14       54.46       50.78        3.96 o   0.1019E+00
   1   6 -14       48.85       51.56        2.93 o   0.1321E+00
   2   6 -14       67.99       73.78        3.25 o   0.8921E-01
   3   6 -14       54.43       50.09        2.92 o   0.1195E+00
   4   6 -14       72.98       69.51        2.68 o   0.1237E+00
   5   6 -14       50.07       47.63        3.00 o   0.1245E+00
   6   6 -14       27.63       19.83        4.64 o   0.2103E-01
   7   6 -14       57.31       59.33        3.21 o   0.1374E+00
   8   6 -14       39.60       40.83        3.67 o   0.1105E+00
   9   6 -14       26.70       23.46        4.50 o   0.3654E-01
  10   6 -14       65.48       59.62        5.64 o   0.1153E+00
  11   6 -14       25.22       19.33        8.56 <   0.0000E+00
  12   6 -14       32.50       33.22        7.40 o   0.7277E-01
   0   8 -14       47.19       43.93        6.34 o   0.1154E+00
   1   8 -14       50.61       49.96        3.54 o   0.1339E+00
   2   8 -14       52.30       55.64        4.16 o   0.1303E+00
   3   8 -14       87.46       82.28        3.78 o   0.8853E-01
   4   8 -14       71.54       68.73        4.04 o   0.1245E+00
   5   8 -14       39.99       31.18        4.45 o   0.5175E-01
   6   8 -14       12.17       16.03       10.19 <   0.0000E+00
   7   8 -14       20.34       22.31        5.16 o   0.3470E-01
   8   8 -14       27.65       29.25        4.31 o   0.5924E-01
   9   8 -14       65.86       54.50        4.06 o   0.4026E-01
  10   8 -14       55.03       55.05        4.11 o   0.1419E+00
  11   8 -14       41.63       39.75        6.28 o   0.1056E+00
  12   8 -14       26.09       20.38        7.89 <   0.0000E+00
   3  10 -14       60.84       64.14        5.43 o   0.1277E+00
   4  10 -14       21.93       10.36        8.02 <   0.0000E+00
   5  10 -14       52.68       54.06        5.96 o   0.1401E+00
   6  10 -14       77.79       71.46        5.45 o   0.9752E-01
   7  10 -14       31.75       27.56        7.26 o   0.5122E-01
   1   1 -13       41.20       36.11        2.81 o   0.7756E-01
   2   1 -13       56.19       61.01        2.59 o   0.1286E+00
   3   1 -13       19.36       13.40        4.09 o   0.1165E-01
   4   1 -13       31.30       35.49        3.10 o   0.8038E-01
   5   1 -13       44.35       39.99        2.79 o   0.9686E-01
   6   1 -13       32.23       32.75        3.07 o   0.7429E-01
   7   1 -13       44.62       40.70        2.63 o   0.1015E+00
   8   1 -13       51.72       55.97        3.14 o   0.1282E+00
   9   1 -13       66.51       67.28        2.68 o   0.1345E+00
  10   1 -13       32.27       20.96        4.38 o   0.2149E-01
  11   1 -13       88.53       85.20        2.77 o   0.9467E-01
  12   1 -13       47.23       44.31        3.34 o   0.1071E+00
  13   1 -13       70.53       69.15        2.60 o   0.1294E+00
  14   1 -13       46.16       41.54        2.87 o   0.8924E-01
  15   1 -13       42.46       47.79        4.68 o   0.1092E+00
  16   1 -13        6.79        9.01       16.21 <   0.0000E+00
  17   1 -13       40.04       40.52        4.01 o   0.1086E+00
  18   1 -13       37.61       37.45        4.30 o   0.9171E-01
  19   1 -13       42.17       41.57        4.07 o   0.1129E+00
  20   1 -13       17.50       11.33        8.98 <   0.0000E+00
   1   3 -13       42.45       44.27        2.68 o   0.1196E+00
   2   3 -13       32.28       31.24        3.05 o   0.7113E-01
   3   3 -13       14.30       15.16        5.42 <   0.0000E+00
   4   3 -13       30.04       34.33        3.05 o   0.7606E-01
   5   3 -13       60.99       58.58        2.53 o   0.1380E+00
   6   3 -13       21.76       12.68        4.22 o   0.1068E-01
   7   3 -13       44.74       45.85        2.82 o   0.1260E+00
   8   3 -13       40.95       30.21        2.98 o   0.4235E-01
   9   3 -13       72.01       71.54        2.65 o   0.1265E+00
  10   3 -13       38.95       33.29        3.35 o   0.7145E-01
  11   3 -13       86.81       83.65        2.70 o   0.9868E-01
  12   3 -13       45.13       40.74        2.94 o   0.9529E-01
  13   3 -13       50.26       49.17        2.77 o   0.1317E+00
  14   3 -13       37.06       29.55        4.22 o   0.4732E-01
  15   3 -13       66.51       66.52        4.06 o   0.1351E+00
  16   3 -13       24.21       15.11        8.90 <   0.0000E+00
  17   3 -13       44.62       42.68        5.79 o   0.1152E+00
   1   5 -13       27.83       21.64        3.26 o   0.2970E-01
   2   5 -13       68.71       70.72        2.48 o   0.1299E+00
   3   5 -13       15.42        6.34        5.17 <   0.0000E+00
   4   5 -13       47.52       47.31        2.36 o   0.1273E+00
   5   5 -13       19.00       11.60        4.53 o   0.1024E-01
   6   5 -13       26.69       24.97        3.51 o   0.4233E-01
   7   5 -13       47.33       44.19        2.90 o   0.1171E+00
   8   5 -13       71.26       72.90        2.63 o   0.1258E+00
   9   5 -13       55.30       58.26        2.52 o   0.1332E+00
  10   5 -13       29.68       29.31        2.98 o   0.5729E-01
  11   5 -13       46.28       43.42        2.70 o   0.1115E+00
  12   5 -13       57.61       58.02        2.97 o   0.1424E+00
  13   5 -13       50.69       48.77        3.50 o   0.1336E+00
  14   5 -13       64.64       60.71        4.11 o   0.1219E+00
  15   5 -13       40.36       40.25        4.88 o   0.1081E+00
  16   5 -13       35.01       20.64        8.05 o   0.1938E-01
   1   7 -13       59.05       59.82        2.30 o   0.1409E+00
   2   7 -13       23.45        9.55        3.45 o   0.6664E-02
   3   7 -13       16.55       17.57        5.01 <   0.0000E+00
   4   7 -13       22.35       16.78        4.07 o   0.1626E-01
   5   7 -13       69.25       70.18        2.64 o   0.1280E+00
   6   7 -13       22.01       15.75        4.16 o   0.1634E-01
   7   7 -13       40.14       39.22        3.04 o   0.1035E+00
   8   7 -13       32.47       28.17        2.97 o   0.5481E-01
   9   7 -13       51.66       49.35        2.59 o   0.1341E+00
  10   7 -13       43.38       36.84        2.79 o   0.7500E-01
  11   7 -13       74.89       74.60        2.74 o   0.1211E+00
  12   7 -13       51.32       41.57        2.99 o   0.5857E-01
  13   7 -13       24.28       30.63        5.78 o   0.5699E-01
  14   7 -13       43.50       39.21        6.46 o   0.9282E-01
  15   7 -13       58.85       53.59        6.00 o   0.1120E+00
  16   7 -13       26.02       27.59        8.02 <   0.0000E+00
   1   9 -13       23.42       23.32        3.84 o   0.4014E-01
   2   9 -13       48.88       48.60        3.38 o   0.1350E+00
   3   9 -13       11.96        5.15        8.64 <   0.0000E+00
   4   9 -13       47.05       45.91        3.44 o   0.1274E+00
   5   9 -13       17.31       12.93        4.83 <   0.0000E+00
   6   9 -13       29.15       33.42        3.55 o   0.7220E-01
   7   9 -13       26.89       17.75        3.46 o   0.2007E-01
   8   9 -13       52.83       50.38        3.27 o   0.1311E+00
   9   9 -13       40.36       38.97        3.55 o   0.1006E+00
  10   9 -13       46.94       48.51        3.44 o   0.1307E+00
  11   9 -13       31.42       26.82        4.29 o   0.5148E-01
  12   9 -13       69.07       67.11        3.90 o   0.1289E+00
  13   9 -13       28.62       35.90        5.23 o   0.7034E-01
  14   9 -13       41.22       51.56        6.32 o   0.4466E-01
   1  11 -13       37.27       40.04        3.73 o   0.1023E+00
   2  11 -13       10.89       26.31        9.11 <   0.0000E+00
   3  11 -13       18.96       12.52        6.75 <   0.0000E+00
   4  11 -13       11.23       10.05       12.61 <   0.0000E+00
   5  11 -13       52.66       52.60        4.15 o   0.1404E+00
   6  11 -13       13.81       11.72        9.85 <   0.0000E+00
   7  11 -13       23.56       24.12        5.84 o   0.4197E-01
   8  11 -13       38.72       42.53        7.43 o   0.1074E+00
   9  11 -13       22.79       36.00        8.88 <   0.0000E+00
  10  11 -13       41.54       45.79        6.46 o   0.1119E+00
  11  11 -13       46.72       49.09        6.41 o   0.1300E+00
  12  11 -13       43.32       50.52        6.33 o   0.8204E-01
  13  11 -13       16.92       17.32       12.18 <   0.0000E+00
  14  11 -13       46.09       49.15        6.46 o   0.1287E+00
   0   0 -12      216.88      215.89        4.67 o   0.1544E-01
   2   0 -12       69.37       74.47        3.33 o   0.1052E+00
   4   0 -12       42.93       43.87        3.80 o   0.1190E+00
   6   0 -12      175.98      179.94        3.27 o   0.2113E-01
   8   0 -12       90.91       91.46        3.25 o   0.9078E-01
  10   0 -12       19.12        1.60        5.49 <   0.0000E+00
  12   0 -12       97.56      102.71        2.98 o   0.6226E-01
  14   0 -12       75.56       74.30        3.07 o   0.1196E+00
  16   0 -12       44.40       45.90        3.49 o   0.1249E+00
  18   0 -12       45.24       44.70        3.54 o   0.1256E+00
  20   0 -12       59.66       63.74        5.22 o   0.1150E+00
  22   0 -12       10.28       27.48       12.71 <   0.0000E+00
   0   2 -12       93.11       93.16        3.29 o   0.8695E-01
   1   2 -12       84.97       81.99        2.34 o   0.9980E-01
   2   2 -12      133.66      134.33        2.28 o   0.4056E-01
   3   2 -12       78.07       71.68        2.38 o   0.7908E-01
   4   2 -12      105.36      107.63        2.29 o   0.6223E-01
   5   2 -12       39.38       34.53        2.91 o   0.7409E-01
   6   2 -12       70.71       67.25        2.46 o   0.1188E+00
   7   2 -12       93.15      101.07        2.37 o   0.5851E-01
   8   2 -12       82.01       82.37        2.36 o   0.1036E+00
   9   2 -12       43.73       42.67        2.31 o   0.1149E+00
  10   2 -12       81.53       80.28        2.27 o   0.1080E+00
  11   2 -12       17.47       12.26        4.56 <   0.0000E+00
  12   2 -12       50.90       51.93        2.35 o   0.1380E+00
  13   2 -12       86.99       83.48        2.43 o   0.9507E-01
  14   2 -12       35.01       36.50        3.11 o   0.9153E-01
  15   2 -12       32.31       32.65        2.90 o   0.7135E-01
  16   2 -12       55.60       53.42        2.39 o   0.1389E+00
  17   2 -12       33.21       36.79        2.75 o   0.8739E-01
  18   2 -12       18.15       17.01        4.32 o   0.2002E-01
  19   2 -12       54.43       49.44        3.21 o   0.1098E+00
  20   2 -12      -10.49       14.95       15.13 <   0.0000E+00
  21   2 -12       23.19        5.58        7.26 <   0.0000E+00
  22   2 -12       20.43       25.02        7.76 <   0.0000E+00
   0   4 -12       72.75       74.69        3.29 o   0.1189E+00
   1   4 -12       18.05        6.06        5.05 <   0.0000E+00
   2   4 -12      116.92      118.99        2.32 o   0.5165E-01
   3   4 -12      101.70       98.86        2.36 o   0.7448E-01
   4   4 -12      149.01      147.69        2.31 o   0.3342E-01
   5   4 -12       42.27       33.57        2.81 o   0.5458E-01
   6   4 -12       14.41       16.43        4.46 <   0.0000E+00
   7   4 -12       13.89       14.74        5.01 <   0.0000E+00
   8   4 -12       68.22       68.36        2.35 o   0.1327E+00
   9   4 -12       85.26       81.89        2.34 o   0.9845E-01
  10   4 -12      126.18      124.01        2.23 o   0.4808E-01
  11   4 -12       39.33       34.54        2.85 o   0.7669E-01
  12   4 -12       21.15       15.11        3.71 o   0.1751E-01
  13   4 -12       22.83       21.58        3.49 o   0.3151E-01
  14   4 -12       36.72       30.48        2.92 o   0.5821E-01
  15   4 -12       33.78       30.22        3.09 o   0.6087E-01
  16   4 -12       82.70       80.71        2.50 o   0.1071E+00
  17   4 -12       29.26       29.70        3.35 o   0.6097E-01
  18   4 -12       24.34       23.85        5.83 o   0.3906E-01
  19   4 -12       12.77       17.40       10.80 <   0.0000E+00
  20   4 -12        2.11       18.34       67.54 <   0.0000E+00
   0   6 -12      132.32      133.66        3.31 o   0.4039E-01
   1   6 -12       47.37       38.15        2.69 o   0.5886E-01
   2   6 -12       75.11       72.65        2.48 o   0.1174E+00
   3   6 -12      107.38      110.15        2.34 o   0.6297E-01
   4   6 -12       40.19       34.84        2.54 o   0.6939E-01
   5   6 -12       52.75       49.33        2.32 o   0.1281E+00
   6   6 -12      110.80      108.77        1.95 o   0.6164E-01
   7   6 -12       38.24       26.00        2.98 o   0.3053E-01
   8   6 -12       57.92       54.76        2.40 o   0.1253E+00
   9   6 -12       93.36       91.48        2.26 o   0.8785E-01
  10   6 -12       28.85       11.20        3.48 o   0.9286E-02
  11   6 -12       58.51       57.20        2.48 o   0.1418E+00
  12   6 -12       70.77       71.47        2.38 o   0.1256E+00
  13   6 -12       26.68       18.67        3.58 o   0.2129E-01
  14   6 -12       58.89       55.32        2.37 o   0.1227E+00
  15   6 -12       37.73       44.23        3.25 o   0.8672E-01
  16   6 -12       23.74       21.83        4.00 o   0.3399E-01
  17   6 -12       44.37       43.75        3.65 o   0.1198E+00
  18   6 -12       28.04       29.56        5.13 o   0.6212E-01
  21   6 -12       18.43       15.87        8.48 <   0.0000E+00
   0   8 -12      112.86      109.93        2.65 o   0.6030E-01
   1   8 -12       94.97       97.62        2.12 o   0.7903E-01
   2   8 -12       37.19       35.40        2.56 o   0.8912E-01
   3   8 -12       30.75       30.32        2.82 o   0.6136E-01
   4   8 -12       27.22       20.73        2.89 o   0.2801E-01
   5   8 -12       84.82       79.66        2.31 o   0.9650E-01
   6   8 -12       98.11       93.55        2.31 o   0.7382E-01
   7   8 -12      115.92      110.58        2.26 o   0.5591E-01
   8   8 -12       57.69       47.22        2.54 o   0.5505E-01
   9   8 -12       19.17       21.76        4.47 o   0.3271E-01
  10   8 -12       20.01       17.47        4.33 o   0.2044E-01
  11   8 -12       40.93       36.87        3.09 o   0.8826E-01
  12   8 -12       51.18       50.76        3.03 o   0.1364E+00
  13   8 -12       84.12       79.77        2.71 o   0.9901E-01
  14   8 -12       61.01       56.81        2.90 o   0.1252E+00
  15   8 -12        7.90       17.61       14.58 <   0.0000E+00
  16   8 -12       18.71       15.77       10.29 <   0.0000E+00
   0  10 -12       62.80       54.04        3.71 o   0.7505E-01
   1  10 -12       87.36       83.02        2.50 o   0.9535E-01
   2  10 -12       57.83       57.29        2.67 o   0.1429E+00
   3  10 -12       49.69       42.77        2.85 o   0.7766E-01
   4  10 -12       82.40       80.59        2.89 o   0.1077E+00
   5  10 -12       76.85       72.48        2.66 o   0.1037E+00
   6  10 -12       46.01       29.17        3.11 o   0.1702E-01
   7  10 -12       86.29       85.27        2.60 o   0.9898E-01
   8  10 -12       34.26       27.11        3.58 o   0.4203E-01
   9  10 -12       48.08       42.75        3.05 o   0.1001E+00
  10  10 -12       73.07       77.97        2.73 o   0.1001E+00
  11  10 -12       33.89       29.01        3.37 o   0.5678E-01
  12  10 -12       23.25       18.68        4.34 o   0.2160E-01
  13  10 -12       66.00       66.35        4.08 o   0.1336E+00
  14  10 -12       35.33       19.12        6.84 o   0.1719E-01
  15  10 -12       29.26       38.84        7.38 o   0.5704E-01
  16  10 -12       51.96       57.45        6.12 o   0.1101E+00
  19  10 -12       31.06       32.52        7.74 o   0.7308E-01
   0  12 -12       30.36        8.03        5.12 o   0.5468E-02
   1  12 -12       38.66       34.97        4.78 o   0.7761E-01
   2  12 -12       47.66       24.26        4.90 o   0.5498E-02
   3  12 -12      124.77      119.86        3.86 o   0.4917E-01
   4  12 -12       47.77       28.58        4.16 o   0.8793E-02
   5  12 -12       56.59       53.00        3.43 o   0.1276E+00
   6  12 -12       25.15       17.85        5.07 o   0.2230E-01
   7  12 -12       24.28       22.15        4.71 o   0.3182E-01
   8  12 -12       35.73       22.31        4.02 o   0.2246E-01
   9  12 -12       97.91      100.09        4.00 o   0.7378E-01
  10  12 -12       43.70       27.18        7.13 o   0.1644E-01
  11  12 -12       64.49       68.92        5.97 o   0.1152E+00
  12  12 -12       21.37        8.51       10.38 <   0.0000E+00
  13  12 -12      -10.46       15.91       18.05 <   0.0000E+00
  14  12 -12      -20.49        8.29        9.79 <   0.0000E+00
  15  12 -12       42.23       49.92        6.50 o   0.8029E-01
  16  12 -12       19.52       15.67       10.06 <   0.0000E+00
   0  14 -12       57.59       52.59        6.12 o   0.1137E+00
   1  14 -12       59.90       53.43        4.37 o   0.1013E+00
   2  14 -12       30.56       19.10        8.90 <   0.0000E+00
   3  14 -12       63.17       53.68        6.04 o   0.5388E-01
   4  14 -12       53.67       45.66        6.48 o   0.7465E-01
   5  14 -12       64.81       69.21        6.20 o   0.1149E+00
   6  14 -12       58.44       51.86        6.34 o   0.8405E-01
   7  14 -12       59.15       57.89        6.18 o   0.1395E+00
   8  14 -12       45.47       16.07        6.78 o   0.5671E-02
   9  14 -12       61.17       56.36        6.12 o   0.1155E+00
  10  14 -12       43.58       46.21        6.81 o   0.1226E+00
  11  14 -12       19.21       48.02       10.14 <   0.0000E+00
   3  16 -12       13.64       16.84       13.25 <   0.0000E+00
   1   1 -11       55.65       58.73        2.37 o   0.1239E+00
   2   1 -11      103.57      102.43        2.15 o   0.7232E-01
   3   1 -11       48.60       47.41        2.42 o   0.1272E+00
   4   1 -11       54.84       55.22        2.36 o   0.1420E+00
   5   1 -11      102.50       98.98        2.16 o   0.7380E-01
   6   1 -11       33.23       26.87        2.74 o   0.4745E-01
   7   1 -11       36.23       37.42        2.49 o   0.9488E-01
   8   1 -11       52.27       58.41        2.29 o   0.1037E+00
   9   1 -11       22.39       23.43        2.85 o   0.3665E-01
  10   1 -11       17.31       18.21        3.30 o   0.2241E-01
  11   1 -11       80.48       80.14        1.77 o   0.1100E+00
  12   1 -11       52.98       56.47        1.83 o   0.1334E+00
  13   1 -11       46.07       43.06        2.06 o   0.1108E+00
  14   1 -11       49.07       51.77        2.06 o   0.1308E+00
  15   1 -11       58.21       56.86        2.04 o   0.1358E+00
  16   1 -11       31.13       18.96        2.71 o   0.1851E-01
  17   1 -11      120.06      119.36        1.90 o   0.5287E-01
  18   1 -11       71.91       63.08        2.10 o   0.5259E-01
  19   1 -11       93.99       94.00        1.99 o   0.8405E-01
  20   1 -11       33.31       29.34        2.63 o   0.5649E-01
  21   1 -11       54.83       53.21        2.39 o   0.1369E+00
  22   1 -11       17.59       15.69        5.76 <   0.0000E+00
  23   1 -11       56.37       54.56        3.69 o   0.1408E+00
  24   1 -11       30.56       28.89        7.49 o   0.5871E-01
  25   1 -11       44.90       56.97        5.79 o   0.1946E-01
  26   1 -11       18.51        1.82        8.83 <   0.0000E+00
   1   3 -11       92.48       88.65        2.19 o   0.8897E-01
   2   3 -11       41.06       35.36        2.68 o   0.7166E-01
   3   3 -11       72.09       69.63        2.25 o   0.1243E+00
   4   3 -11       27.88       13.29        3.12 o   0.9213E-02
   5   3 -11       80.59       78.90        2.22 o   0.1108E+00
   6   3 -11       37.04       36.19        2.74 o   0.8740E-01
   7   3 -11       75.15       75.06        2.02 o   0.1151E+00
   8   3 -11       62.26       58.03        1.99 o   0.1303E+00
   9   3 -11       72.36       73.74        1.90 o   0.1192E+00
  10   3 -11       15.04       17.94        3.97 <   0.0000E+00
  11   3 -11       45.84       42.88        2.40 o   0.1140E+00
  12   3 -11       27.51       29.87        3.13 o   0.6102E-01
  13   3 -11       56.41       55.48        2.00 o   0.1411E+00
  14   3 -11       38.46       30.25        2.35 o   0.5307E-01
  15   3 -11      127.64      125.49        2.06 o   0.4695E-01
  16   3 -11       40.79       30.32        2.69 o   0.3905E-01
  17   3 -11       58.79       59.94        2.29 o   0.1421E+00
  18   3 -11       53.64       50.92        2.13 o   0.1292E+00
  19   3 -11       70.86       68.58        2.04 o   0.1270E+00
  20   3 -11       38.57       19.12        2.50 o   0.1446E-01
  21   3 -11      108.83      105.48        2.24 o   0.6552E-01
  22   3 -11       24.57       18.29        5.59 o   0.2307E-01
  23   3 -11       38.57       44.66        4.19 o   0.9513E-01
  24   3 -11       28.41       30.59        5.00 o   0.6596E-01
  25   3 -11       19.18       31.82        9.03 <   0.0000E+00
  26   3 -11       18.05       13.92        8.05 <   0.0000E+00
   1   5 -11       37.23       38.87        2.73 o   0.1021E+00
   2   5 -11       92.51       91.62        2.21 o   0.8927E-01
   3   5 -11       60.59       61.50        2.32 o   0.1399E+00
   4   5 -11       61.63       63.65        2.34 o   0.1361E+00
   5   5 -11       58.75       54.17        1.98 o   0.1184E+00
   6   5 -11       51.46       51.91        2.04 o   0.1392E+00
   7   5 -11       47.92       50.47        2.19 o   0.1314E+00
   8   5 -11      101.40      105.54        1.86 o   0.6459E-01
   9   5 -11       47.20       44.79        2.12 o   0.1178E+00
  10   5 -11       39.72       42.62        2.56 o   0.1102E+00
  11   5 -11       34.77       28.53        2.73 o   0.4433E-01
  12   5 -11       51.24       54.21        2.66 o   0.1307E+00
  13   5 -11       47.82       47.22        2.87 o   0.1277E+00
  14   5 -11       90.31       89.39        2.31 o   0.9309E-01
  15   5 -11       73.17       72.42        2.43 o   0.1247E+00
  16   5 -11       53.91       52.70        3.08 o   0.1376E+00
  17   5 -11       67.61       64.12        2.48 o   0.1290E+00
  18   5 -11       50.92       48.40        2.68 o   0.1287E+00
  19   5 -11       74.22       72.41        2.86 o   0.1202E+00
  20   5 -11       66.83       62.07        2.98 o   0.1122E+00
  21   5 -11       71.57       73.52        3.89 o   0.1200E+00
  22   5 -11       46.80       46.44        4.24 o   0.1294E+00
  23   5 -11       49.29       43.82        4.27 o   0.1002E+00
  24   5 -11       26.47       34.24        7.30 <   0.0000E+00
  25   5 -11       31.39       31.92        7.15 o   0.7082E-01
   1   7 -11       61.41       58.72        2.38 o   0.1374E+00
   2   7 -11       23.17        7.50        3.18 o   0.4550E-02
   3   7 -11       51.96       51.32        2.15 o   0.1398E+00
   4   7 -11       41.98       35.71        2.31 o   0.7202E-01
   5   7 -11      130.79      129.13        1.86 o   0.4381E-01
   6   7 -11       34.49       35.19        2.37 o   0.8558E-01
   7   7 -11       38.78       32.31        2.39 o   0.5554E-01
   8   7 -11       31.52       24.86        3.24 o   0.3440E-01
   9   7 -11       43.83       44.29        2.81 o   0.1218E+00
  10   7 -11       31.45       25.99        3.48 o   0.4246E-01
  11   7 -11      110.63      112.30        2.48 o   0.5959E-01
  12   7 -11       17.79       19.77        5.39 <   0.0000E+00
  13   7 -11       41.63       43.78        2.87 o   0.1171E+00
  14   7 -11       34.00       32.00        3.30 o   0.7024E-01
  15   7 -11       42.95       35.87        2.69 o   0.6510E-01
  16   7 -11       56.21       55.01        2.61 o   0.1399E+00
  17   7 -11       89.00       89.97        2.46 o   0.9293E-01
  18   7 -11       66.04       62.80        3.04 o   0.1252E+00
  19   7 -11       77.68       79.56        2.84 o   0.1112E+00
  20   7 -11       54.23       52.77        4.22 o   0.1385E+00
  21   7 -11       40.54       38.58        6.60 o   0.9646E-01
  23   7 -11       54.35       53.38        6.44 o   0.1403E+00
  24   7 -11       30.49       26.55        8.07 <   0.0000E+00
   1   9 -11       27.91       24.34        2.44 o   0.4180E-01
   2   9 -11       49.50       47.04        2.51 o   0.1231E+00
   3   9 -11       45.18       44.67        2.37 o   0.1246E+00
   4   9 -11       91.61       91.64        2.09 o   0.9031E-01
   5   9 -11       33.83       25.03        2.80 o   0.3413E-01
   6   9 -11       57.22       54.36        2.28 o   0.1385E+00
   7   9 -11       31.64       33.91        2.90 o   0.8089E-01
   8   9 -11       66.00       65.74        2.55 o   0.1367E+00
   9   9 -11       39.17       37.84        3.01 o   0.1004E+00
  10   9 -11       37.64       31.74        3.00 o   0.6052E-01
  11   9 -11       28.03       20.37        4.20 o   0.2241E-01
  12   9 -11       80.30       76.21        2.56 o   0.1072E+00
  13   9 -11       44.05       43.59        2.92 o   0.1188E+00
  14   9 -11       32.17       34.65        4.05 o   0.8189E-01
  15   9 -11       44.82       44.52        3.62 o   0.1235E+00
  16   9 -11       54.95       54.47        3.09 o   0.1407E+00
  17   9 -11       43.88       36.17        3.53 o   0.6128E-01
  18   9 -11      110.59      100.84        3.28 o   0.5042E-01
  19   9 -11       39.32       36.15        6.69 o   0.9230E-01
  20   9 -11       36.47       46.17        6.87 o   0.5508E-01
  21   9 -11       42.12       45.76        6.62 o   0.1165E+00
  22   9 -11       24.81       38.47        8.01 <   0.0000E+00
   1  11 -11       70.82       67.80        3.83 o   0.1188E+00
   2  11 -11       63.31       59.96        2.25 o   0.1296E+00
   3  11 -11       19.39       22.66        3.61 o   0.3645E-01
   4  11 -11       22.22       19.77        3.66 o   0.2689E-01
   5  11 -11       50.48       46.94        2.75 o   0.1042E+00
   6  11 -11       36.51       34.29        2.68 o   0.7628E-01
   7  11 -11       52.81       51.42        2.51 o   0.1331E+00
   8  11 -11       59.37       52.57        2.41 o   0.1021E+00
   9  11 -11       58.34       64.46        3.38 o   0.1055E+00
  10  11 -11       21.91       18.86        5.10 o   0.2412E-01
  11  11 -11       14.08       25.15        6.50 <   0.0000E+00
  12  11 -11       22.19       22.07        5.26 o   0.3124E-01
  13  11 -11       26.33       19.52        4.46 o   0.2329E-01
  14  11 -11       70.69       67.70        3.33 o   0.1270E+00
  15  11 -11       81.01       81.52        3.24 o   0.1090E+00
  16  11 -11       61.84       60.85        3.03 o   0.1403E+00
  17  11 -11       36.16       20.22        6.69 o   0.1883E-01
  19  11 -11       44.02       19.06        6.88 o   0.7764E-02
  20  11 -11       57.45       70.78        6.79 o   0.1281E-01
  21  11 -11       52.81       56.33        7.13 o   0.1254E+00
  22  11 -11       48.31       49.26        7.17 o   0.1341E+00
   1  13 -11       35.23       40.32        4.44 o   0.9412E-01
   2  13 -11       68.22       68.51        3.25 o   0.1307E+00
   3  13 -11       22.77        9.16        5.19 o   0.7426E-02
   4  13 -11       25.82       29.02        4.40 o   0.6147E-01
   5  13 -11       50.76       51.49        2.92 o   0.1375E+00
   6  13 -11       20.58       25.66        4.38 o   0.4232E-01
   7  13 -11       14.52        0.89        6.00 <   0.0000E+00
   8  13 -11       76.42       76.30        2.73 o   0.1187E+00
   9  13 -11       21.86        3.92        5.61 <   0.0000E+00
  10  13 -11       13.47       20.29        7.86 <   0.0000E+00
  11  13 -11       38.46       38.37        3.70 o   0.9968E-01
  12  13 -11       27.16       32.51        4.74 o   0.6614E-01
  13  13 -11       23.92       19.05        6.64 <   0.0000E+00
  14  13 -11       64.94       76.29        5.77 o   0.4628E-01
  15  13 -11       37.37       18.44        6.87 o   0.1404E-01
  16  13 -11       59.11       58.23        5.99 o   0.1426E+00
   1  15 -11       29.92       19.68        5.14 o   0.2493E-01
   2  15 -11       30.29       32.17        4.27 o   0.7254E-01
   3  15 -11       24.56       16.40        4.78 o   0.1751E-01
   4  15 -11       70.71       65.84        2.90 o   0.9861E-01
   5  15 -11       53.03       44.53        3.25 o   0.6777E-01
   6  15 -11       47.60       51.40        3.23 o   0.1181E+00
   7  15 -11       16.91        5.32        5.48 <   0.0000E+00
   8  15 -11       29.06       24.80        3.68 o   0.4182E-01
   9  15 -11       11.61       19.76       10.29 <   0.0000E+00
  10  15 -11       35.92       39.49        7.16 o   0.9689E-01
  11  15 -11       39.58       42.00        7.03 o   0.1102E+00
  12  15 -11       47.88       59.08        6.48 o   0.3347E-01
  13  15 -11      -18.41        8.28        9.34 <   0.0000E+00
  14  15 -11       31.62       29.05        7.30 o   0.5940E-01
  15  15 -11       22.81       15.20        8.87 <   0.0000E+00
   2  17 -11      -21.23       14.60       10.57 <   0.0000E+00
   3  17 -11        6.31       17.36       27.95 <   0.0000E+00
   4  17 -11       32.89       38.94        7.07 o   0.8091E-01
   5  17 -11       40.00       44.87        6.83 o   0.1024E+00
   6  17 -11       41.61       51.01        6.90 o   0.6799E-01
   7  17 -11        8.56       21.76       23.09 <   0.0000E+00
   8  17 -11       18.92       26.96        9.78 <   0.0000E+00
   9  17 -11       27.47       28.90        4.93 o   0.5603E-01
   0   0 -10      128.76      134.17        4.09 o   0.3984E-01
   2   0 -10      157.49      155.13        2.91 o   0.3029E-01
   4   0 -10      166.45      170.08        2.93 o   0.2531E-01
   6   0 -10      157.54      157.38        2.93 o   0.2984E-01
   8   0 -10      123.63      124.94        2.44 o   0.4852E-01
  10   0 -10      133.04      125.66        2.45 o   0.4152E-01
  12   0 -10       52.99       55.64        2.40 o   0.1357E+00
  14   0 -10       47.68       48.09        1.91 o   0.1311E+00
  16   0 -10      169.18      161.46        2.35 o   0.2527E-01
  18   0 -10       24.82       21.88        3.34 o   0.3040E-01
  20   0 -10       63.41       60.95        2.58 o   0.1378E+00
  22   0 -10       59.28       56.29        2.73 o   0.1331E+00
  24   0 -10       -8.62        9.40        9.52 <   0.0000E+00
  26   0 -10       21.50       33.01        5.15 o   0.3596E-01
  28   0 -10        5.67       25.05       22.74 <   0.0000E+00
   0   2 -10      134.47      132.88        2.90 o   0.4181E-01
   1   2 -10       78.79       73.33        2.14 o   0.1040E+00
   2   2 -10       90.96       92.40        2.11 o   0.8452E-01
   3   2 -10      157.22      156.31        2.08 o   0.2932E-01
   4   2 -10      132.88      137.19        2.07 o   0.3846E-01
   5   2 -10       42.03       32.51        2.56 o   0.5207E-01
   6   2 -10      159.48      156.56        1.65 o   0.2943E-01
   7   2 -10      100.56       92.56        1.49 o   0.6888E-01
   8   2 -10      108.76      116.45        1.67 o   0.4691E-01
   9   2 -10       86.22       88.60        1.52 o   0.8732E-01
  10   2 -10       85.67       92.39        1.52 o   0.7589E-01
  11   2 -10       37.39       36.62        1.81 o   0.9109E-01
  12   2 -10       70.74       68.77        1.51 o   0.1289E+00
  13   2 -10       83.85       81.33        1.51 o   0.1049E+00
  14   2 -10       84.17       87.00        1.63 o   0.9110E-01
  15   2 -10       62.89       61.41        1.61 o   0.1394E+00
  16   2 -10       45.53       46.99        1.79 o   0.1278E+00
  17   2 -10       67.15       69.71        1.63 o   0.1234E+00
  18   2 -10       51.07       50.50        1.76 o   0.1373E+00
  19   2 -10       67.73       69.20        1.83 o   0.1294E+00
  20   2 -10       29.42       28.51        2.40 o   0.6304E-01
  21   2 -10       16.04       11.44        3.55 o   0.1068E-01
  22   2 -10       27.32       28.14        2.41 o   0.5521E-01
  23   2 -10       43.76       47.78        2.20 o   0.1155E+00
  24   2 -10        6.51        9.40        9.77 <   0.0000E+00
  25   2 -10       18.54       28.34        6.20 <   0.0000E+00
  26   2 -10      -10.71       10.38       10.89 <   0.0000E+00
  27   2 -10       11.85       18.23        8.16 <   0.0000E+00
  28   2 -10       26.35       17.67        5.11 o   0.1995E-01
   0   4 -10      178.09      177.25        3.00 o   0.2343E-01
   1   4 -10      104.19       95.49        2.12 o   0.6150E-01
   2   4 -10      108.99      108.58        2.08 o   0.6244E-01
   3   4 -10       63.38       56.13        2.26 o   0.7152E-01
   4   4 -10      125.38      122.80        1.90 o   0.4886E-01
   5   4 -10       72.26       71.73        2.02 o   0.1268E+00
   6   4 -10      146.51      151.41        1.68 o   0.3332E-01
   7   4 -10       72.20       63.06        1.70 o   0.7077E-01
   8   4 -10      112.24      109.84        1.58 o   0.6120E-01
   9   4 -10       44.11       41.83        2.03 o   0.1097E+00
  10   4 -10      112.64      109.75        1.94 o   0.6113E-01
  11   4 -10       39.70       36.98        2.46 o   0.9710E-01
  12   4 -10      105.83      106.43        2.03 o   0.6786E-01
  13   4 -10       80.06       76.50        2.09 o   0.1087E+00
  14   4 -10       88.14       83.87        1.94 o   0.9302E-01
  15   4 -10       17.77       19.78        3.73 o   0.2601E-01
  16   4 -10       37.34       37.26        2.29 o   0.9493E-01
  17   4 -10       23.39       21.56        2.67 o   0.3165E-01
  18   4 -10       35.60       40.54        2.39 o   0.9562E-01
  19   4 -10       44.03       41.84        2.35 o   0.1085E+00
  20   4 -10       59.11       55.24        2.04 o   0.1150E+00
  21   4 -10       16.84       17.77        4.37 <   0.0000E+00
  22   4 -10       45.14       42.70        2.96 o   0.1142E+00
  23   4 -10        8.91       24.25       10.41 <   0.0000E+00
  24   4 -10       22.16       25.59        4.61 o   0.4433E-01
  25   4 -10       11.99       17.79        9.55 <   0.0000E+00
  26   4 -10       48.67       47.98        4.21 o   0.1303E+00
  27   4 -10       16.85       12.35       10.86 <   0.0000E+00
   0   6 -10       80.07       76.66        3.13 o   0.1116E+00
   1   6 -10      101.04      100.33        2.14 o   0.7554E-01
   2   6 -10      111.07      112.58        2.14 o   0.5935E-01
   3   6 -10       96.75       96.30        1.98 o   0.8217E-01
   4   6 -10      118.31      118.64        1.94 o   0.5276E-01
   5   6 -10       61.06       57.07        2.14 o   0.1301E+00
   6   6 -10      108.33      108.23        1.96 o   0.6443E-01
   7   6 -10      108.43      108.16        1.74 o   0.6371E-01
   8   6 -10       99.12       95.63        1.76 o   0.7767E-01
   9   6 -10       87.91       87.10        1.76 o   0.9716E-01
  10   6 -10      105.23      103.37        1.75 o   0.7006E-01
  11   6 -10       42.99       37.46        2.87 o   0.8025E-01
  12   6 -10       61.77       59.84        2.57 o   0.1400E+00
  13   6 -10      104.96      101.62        2.39 o   0.7047E-01
  14   6 -10       40.93       37.92        2.89 o   0.1028E+00
  15   6 -10       15.17       15.67        4.80 <   0.0000E+00
  16   6 -10       58.68       60.41        2.11 o   0.1371E+00
  17   6 -10       20.40       17.39        2.89 o   0.2136E-01
  18   6 -10       15.52       21.41        5.33 <   0.0000E+00
  19   6 -10       49.70       48.78        2.94 o   0.1368E+00
  20   6 -10       38.42       35.17        3.06 o   0.8414E-01
  21   6 -10       27.40       29.27        3.47 o   0.5801E-01
  22   6 -10        2.78       13.72       29.36 <   0.0000E+00
  23   6 -10       41.70       46.10        2.80 o   0.1107E+00
  24   6 -10       16.03        2.38        7.33 <   0.0000E+00
  25   6 -10       10.31       29.27       15.72 <   0.0000E+00
  26   6 -10       27.61       31.70        7.91 <   0.0000E+00
   0   8 -10       62.24       63.83        4.99 o   0.1358E+00
   1   8 -10       90.86       90.25        2.17 o   0.9192E-01
   2   8 -10       95.89       96.17        2.01 o   0.8362E-01
   3   8 -10      133.78      131.92        1.97 o   0.4259E-01
   4   8 -10      104.02      102.78        1.99 o   0.7171E-01
   5   8 -10       70.69       65.11        2.10 o   0.9725E-01
   6   8 -10       99.64      100.13        1.83 o   0.7623E-01
   7   8 -10      101.03       98.62        1.80 o   0.7538E-01
   8   8 -10       67.58       67.61        1.92 o   0.1345E+00
   9   8 -10      106.18      110.13        2.07 o   0.5738E-01
  10   8 -10       85.88       90.10        2.12 o   0.8198E-01
  11   8 -10       63.06       59.59        2.18 o   0.1273E+00
  12   8 -10       41.39       41.89        2.79 o   0.1143E+00
  13   8 -10       45.27       44.29        2.77 o   0.1212E+00
  14   8 -10       35.06       37.35        3.19 o   0.9223E-01
  15   8 -10       69.17       73.88        3.04 o   0.1016E+00
  16   8 -10       57.56       58.64        2.82 o   0.1415E+00
  17   8 -10       55.88       54.08        2.79 o   0.1353E+00
  18   8 -10       13.71       19.38        6.19 <   0.0000E+00
  19   8 -10       42.23       41.73        3.08 o   0.1114E+00
  20   8 -10       33.62       37.24        3.68 o   0.8883E-01
  21   8 -10       30.64       28.87        3.74 o   0.5957E-01
  22   8 -10       22.81       18.54        4.70 o   0.2262E-01
  23   8 -10       23.63       39.90        8.77 <   0.0000E+00
  24   8 -10       -5.28        3.73       31.01 <   0.0000E+00
  25   8 -10       24.72       27.86        8.49 <   0.0000E+00
   0  10 -10      132.40      128.27        3.03 o   0.4363E-01
   1  10 -10       96.38       89.53        2.01 o   0.7294E-01
   2  10 -10       54.85       44.87        2.35 o   0.6319E-01
   3  10 -10      110.08      112.51        1.97 o   0.5625E-01
   4  10 -10       68.87       67.43        2.14 o   0.1325E+00
   5  10 -10       84.14       84.94        2.05 o   0.1014E+00
   6  10 -10       93.82       88.29        1.86 o   0.8012E-01
   7  10 -10       78.75       72.72        2.16 o   0.9931E-01
   8  10 -10       62.66       59.31        2.30 o   0.1321E+00
   9  10 -10       80.89       75.47        2.19 o   0.9930E-01
  10  10 -10       83.63       86.51        2.20 o   0.9404E-01
  11  10 -10       81.50       80.64        2.49 o   0.1084E+00
  12  10 -10       67.28       62.09        2.56 o   0.1130E+00
  13  10 -10       37.09       33.89        3.79 o   0.7744E-01
  14  10 -10       45.84       45.34        3.26 o   0.1277E+00
  15  10 -10       40.41       35.56        3.62 o   0.8030E-01
  16  10 -10       56.06       54.01        2.91 o   0.1361E+00
  17  10 -10       57.38       53.58        2.93 o   0.1241E+00
  18  10 -10       17.96        9.27        6.15 <   0.0000E+00
  19  10 -10       32.98       35.30        3.74 o   0.8462E-01
  20  10 -10       37.47       34.51        3.55 o   0.8275E-01
  21  10 -10       12.59       23.20        8.09 <   0.0000E+00
  22  10 -10       37.77       42.61        6.92 o   0.1008E+00
  23  10 -10        8.81       19.92       21.54 <   0.0000E+00
  24  10 -10      -17.70       14.90       12.60 <   0.0000E+00
  25  10 -10      -22.06       13.21       11.09 <   0.0000E+00
   0  12 -10       60.11       27.25        5.48 o   0.0000E+00
   1  12 -10      136.43      137.86        2.92 o   0.3852E-01
   2  12 -10       43.77       21.76        3.18 o   0.9715E-02
   3  12 -10      106.81      104.79        2.40 o   0.6791E-01
   4  12 -10       33.59       25.33        3.20 o   0.4062E-01
   5  12 -10       83.28       83.27        3.01 o   0.1034E+00
   6  12 -10       37.63       28.52        3.29 o   0.3950E-01
   7  12 -10       92.60       97.29        2.54 o   0.6642E-01
   8  12 -10       43.92       33.85        3.03 o   0.4758E-01
   9  12 -10       82.64       84.46        2.57 o   0.1021E+00
  10  12 -10       37.62       33.72        3.20 o   0.7197E-01
  11  12 -10       46.62       51.37        2.81 o   0.1122E+00
  12  12 -10       25.95       19.90        4.19 o   0.2266E-01
  13  12 -10      101.93      102.38        2.55 o   0.7233E-01
  14  12 -10       34.42       26.01        3.95 o   0.3729E-01
  15  12 -10       31.11       27.77        3.99 o   0.5069E-01
  16  12 -10       24.38       15.58        4.64 o   0.1610E-01
  17  12 -10       34.70       30.30        4.28 o   0.6250E-01
  18  12 -10       26.62        2.13        4.82 o   0.2187E-02
  19  12 -10       71.78       67.56        3.44 o   0.1050E+00
  20  12 -10      -32.14        6.41        7.76 <   0.0000E+00
  21  12 -10       27.47       31.48        8.10 <   0.0000E+00
  22  12 -10       19.91       14.46       11.11 <   0.0000E+00
   0  14 -10      101.09      100.13        3.82 o   0.7498E-01
   1  14 -10       89.40       86.16        3.12 o   0.9316E-01
   2  14 -10       44.33       24.40        3.80 o   0.1374E-01
   3  14 -10       88.57       83.76        3.11 o   0.9223E-01
   4  14 -10       54.88       40.72        3.47 o   0.2195E-01
   5  14 -10       75.12       75.37        2.77 o   0.1190E+00
   6  14 -10       70.74       70.98        2.84 o   0.1257E+00
   7  14 -10       83.80       84.10        2.72 o   0.1041E+00
   8  14 -10       28.22       14.84        4.24 o   0.1174E-01
   9  14 -10       72.46       70.96        2.73 o   0.1263E+00
  10  14 -10       52.23       48.46        2.95 o   0.1172E+00
  11  14 -10       53.47       52.29        2.95 o   0.1389E+00
  12  14 -10       42.64       40.86        3.12 o   0.1148E+00
  13  14 -10       47.90       46.48        3.02 o   0.1256E+00
  14  14 -10       35.98       37.18        3.99 o   0.9190E-01
  15  14 -10       31.55       29.26        4.26 o   0.5837E-01
  16  14 -10       56.76       50.02        5.86 o   0.9848E-01
  17  14 -10       16.26       22.62       12.14 <   0.0000E+00
  19  14 -10        5.63       26.61       39.24 <   0.0000E+00
   0  16 -10       30.92        4.63        5.62 o   0.2434E-02
   1  16 -10       64.90       63.93        3.32 o   0.1381E+00
   2  16 -10       49.70       39.85        3.77 o   0.5074E-01
   3  16 -10      109.48      113.53        3.18 o   0.5819E-01
   4  16 -10       37.78       19.61        3.70 o   0.1417E-01
   5  16 -10       66.39       69.68        2.88 o   0.1193E+00
   6  16 -10       31.59       18.41        3.93 o   0.2143E-01
   7  16 -10       84.66       83.23        2.80 o   0.1034E+00
   8  16 -10       22.24       19.52        6.24 <   0.0000E+00
   9  16 -10       74.37       75.82        2.87 o   0.1184E+00
  10  16 -10       28.30       18.12        3.70 o   0.2092E-01
  11  16 -10       54.01       58.91        2.66 o   0.1208E+00
  12  16 -10       25.01        8.04        4.29 o   0.5040E-02
  13  16 -10       39.10       37.97        4.60 o   0.9589E-01
  14  16 -10      -11.36        1.19       10.16 <   0.0000E+00
   0  18 -10       24.86       11.76        6.46 <   0.0000E+00
   1  18 -10       59.59       61.90        2.69 o   0.1364E+00
   2  18 -10       38.67       36.24        3.01 o   0.8420E-01
   3  18 -10       58.53       55.56        2.56 o   0.1362E+00
   4  18 -10       58.92       59.50        2.73 o   0.1413E+00
   5  18 -10       61.34       60.57        2.75 o   0.1413E+00
   6  18 -10       47.27       34.97        3.78 o   0.3513E-01
   7  18 -10       52.67       55.45        3.62 o   0.1364E+00
   8  18 -10       20.05       19.23        7.38 <   0.0000E+00
   9  18 -10       64.65       58.47        4.13 o   0.1026E+00
  10  18 -10       46.49       55.04        6.99 o   0.7108E-01
  11  18 -10       34.63       31.13        7.10 o   0.6444E-01
  12  18 -10       17.03       16.09       10.31 <   0.0000E+00
  13  18 -10       52.46       42.46        6.38 o   0.5015E-01
  14  18 -10       25.07        4.34        8.56 <   0.0000E+00
   1  20 -10       69.66       55.14        6.45 o   0.1640E-02
   3  20 -10       42.00       49.50        6.41 o   0.8292E-01
   4  20 -10       37.18       27.03        6.38 o   0.3872E-01
   5  20 -10       38.23       45.12        6.69 o   0.9121E-01
   6  20 -10       44.67       45.65        6.32 o   0.1259E+00
   7  20 -10       48.84       52.41        5.86 o   0.1277E+00
   8  20 -10       21.13       23.71        8.85 <   0.0000E+00
   1   1  -9       53.67       54.71        1.76 o   0.1413E+00
   2   1  -9      125.91      120.17        1.60 o   0.4823E-01
   3   1  -9       24.66       29.31        1.99 o   0.5635E-01
   4   1  -9       90.99       87.62        1.43 o   0.9177E-01
   5   1  -9       73.77       76.94        1.26 o   0.1111E+00
   6   1  -9       45.12       41.26        1.21 o   0.8610E-01
   7   1  -9       58.02       58.92        1.27 o   0.1418E+00
   8   1  -9      102.24       96.52        1.32 o   0.7267E-01
   9   1  -9      141.38      146.00        1.45 o   0.3212E-01
  10   1  -9       24.01       16.76        2.24 o   0.1713E-01
  11   1  -9       75.31       76.36        1.47 o   0.1136E+00
  12   1  -9       64.78       60.21        1.46 o   0.1185E+00
  13   1  -9      149.00      149.59        1.31 o   0.3284E-01
  14   1  -9       90.42       89.58        1.30 o   0.9281E-01
  15   1  -9      164.85      167.58        1.22 o   0.2490E-01
  16   1  -9       41.07       39.06        1.60 o   0.8555E-01
  17   1  -9       29.32       28.44        1.77 o   0.5581E-01
  18   1  -9       79.88       83.82        1.55 o   0.1015E+00
  19   1  -9       41.25       41.70        1.81 o   0.1135E+00
  20   1  -9       49.61       50.01        1.81 o   0.1362E+00
  21   1  -9      109.60      108.86        1.75 o   0.6282E-01
  22   1  -9       41.93       36.13        2.09 o   0.6447E-01
  23   1  -9       64.21       64.18        1.99 o   0.1385E+00
  24   1  -9       38.24       34.84        2.27 o   0.7559E-01
  25   1  -9       51.93       52.46        2.21 o   0.1398E+00
  26   1  -9       20.42       11.16        3.58 o   0.9277E-02
  27   1  -9       88.49       85.59        2.15 o   0.9579E-01
  28   1  -9       38.66       32.12        3.66 o   0.5386E-01
  29   1  -9       50.02       52.87        3.38 o   0.1334E+00
  30   1  -9       12.17       15.24        8.84 <   0.0000E+00
   1   3  -9      101.14      104.16        1.17 o   0.6418E-01
   2   3  -9       53.94       58.27        1.14 o   0.1197E+00
   3   3  -9       47.36       51.46        1.05 o   0.1138E+00
   4   3  -9       19.98       19.57        2.25 o   0.2803E-01
   5   3  -9       89.51       96.73        1.38 o   0.7109E-01
   6   3  -9       36.68       41.36        1.55 o   0.9974E-01
   7   3  -9       14.15        7.58        2.70 o   0.5654E-02
   8   3  -9      117.99      121.56        1.26 o   0.5032E-01
   9   3  -9       36.71       32.15        1.46 o   0.7737E-01
  10   3  -9       30.30       30.84        1.64 o   0.6833E-01
  11   3  -9      199.56      201.35        1.20 o   0.1767E-01
  12   3  -9       32.40       16.21        1.78 o   0.1362E-01
  13   3  -9      130.67      136.08        1.25 o   0.3780E-01
  14   3  -9      103.62      101.74        1.37 o   0.7227E-01
  15   3  -9       33.94       34.31        2.11 o   0.8520E-01
  16   3  -9       20.40       20.29        2.85 o   0.2706E-01
  17   3  -9      125.78      127.53        1.58 o   0.4423E-01
  18   3  -9       28.65       14.30        2.58 o   0.1350E-01
  19   3  -9       85.89       86.41        1.68 o   0.9741E-01
  20   3  -9       37.38       39.96        2.02 o   0.1018E+00
  21   3  -9       14.56       12.58        3.76 <   0.0000E+00
  22   3  -9       46.63       45.70        2.06 o   0.1288E+00
  23   3  -9       91.40       92.56        1.90 o   0.8687E-01
  24   3  -9       27.21        4.84        3.28 o   0.3197E-02
  25   3  -9      108.54      107.64        2.35 o   0.6536E-01
  26   3  -9       26.71       21.26        3.71 o   0.2956E-01
  27   3  -9       26.10       24.85        3.89 o   0.4186E-01
  28   3  -9       35.63       34.90        3.80 o   0.8607E-01
  29   3  -9       33.04       40.00        3.87 o   0.7927E-01
  30   3  -9       25.52        7.48        6.98 <   0.0000E+00
   1   5  -9       34.97       37.08        1.28 o   0.9379E-01
   2   5  -9      135.86      137.30        1.03 o   0.3728E-01
   3   5  -9       39.51       43.01        1.25 o   0.1090E+00
   4   5  -9       93.48       92.34        1.53 o   0.8728E-01
   5   5  -9       55.65       56.54        1.53 o   0.1417E+00
   6   5  -9       95.62       94.68        1.40 o   0.8386E-01
   7   5  -9       35.27       38.15        1.43 o   0.9475E-01
   8   5  -9       84.46       86.82        1.20 o   0.9171E-01
   9   5  -9       46.67       48.02        1.33 o   0.1298E+00
  10   5  -9      115.26      117.02        1.32 o   0.5303E-01
  11   5  -9      140.52      140.42        1.36 o   0.3764E-01
  12   5  -9      160.82      166.99        1.41 o   0.2526E-01
  13   5  -9       89.70       90.10        1.57 o   0.9016E-01
  14   5  -9       36.65       34.03        1.85 o   0.8402E-01
  15   5  -9       74.54       71.51        1.71 o   0.1198E+00
  16   5  -9       25.23       24.03        2.54 o   0.3933E-01
  17   5  -9       79.82       82.02        1.65 o   0.1059E+00
  18   5  -9      109.78      109.99        1.77 o   0.6287E-01
  19   5  -9       68.68       69.72        1.94 o   0.1291E+00
  20   5  -9       17.93       10.03        3.67 o   0.7263E-02
  21   5  -9       48.99       47.50        2.02 o   0.1278E+00
  22   5  -9       21.10       15.44        3.31 o   0.1690E-01
  23   5  -9       63.06       61.16        2.26 o   0.1355E+00
  24   5  -9      104.08       97.31        2.16 o   0.6195E-01
  25   5  -9       82.56       77.57        2.22 o   0.9654E-01
  26   5  -9       33.12       24.31        3.44 o   0.3320E-01
  27   5  -9       44.68       44.63        3.56 o   0.1222E+00
  28   5  -9       30.52       14.78        7.48 o   0.1244E-01
   1   7  -9       77.41       78.29        1.52 o   0.1112E+00
   2   7  -9       20.91       19.15        2.03 o   0.2469E-01
   3   7  -9       16.78       22.07        2.21 o   0.3430E-01
   4   7  -9       27.66       20.42        2.33 o   0.2417E-01
   5   7  -9      123.38      121.32        1.84 o   0.5048E-01
   6   7  -9       22.83       22.27        3.11 o   0.2812E-01
   7   7  -9       94.26       91.28        1.69 o   0.8460E-01
   8   7  -9       68.09       63.14        1.79 o   0.1193E+00
   9   7  -9      138.40      139.55        1.70 o   0.3790E-01
  10   7  -9       81.37       79.57        1.75 o   0.1085E+00
  11   7  -9       37.59       34.00        1.80 o   0.7672E-01
  12   7  -9       68.35       69.21        1.58 o   0.1301E+00
  13   7  -9       86.92       89.60        1.79 o   0.9317E-01
  14   7  -9       64.35       64.09        1.93 o   0.1362E+00
  15   7  -9      135.98      135.58        1.70 o   0.4033E-01
  16   7  -9       53.31       49.36        2.00 o   0.1147E+00
  17   7  -9       18.24       21.13        3.55 o   0.3465E-01
  18   7  -9       41.65       40.94        2.89 o   0.1096E+00
  19   7  -9       18.79       22.40        4.38 o   0.3299E-01
  20   7  -9       40.21       43.45        3.14 o   0.1080E+00
  21   7  -9      107.33      105.18        2.61 o   0.6740E-01
  22   7  -9       59.90       52.51        2.84 o   0.7873E-01
  23   7  -9       34.18       38.63        3.37 o   0.9087E-01
  24   7  -9       45.49       46.44        2.78 o   0.1280E+00
  25   7  -9       18.20       14.47        4.74 <   0.0000E+00
  26   7  -9       53.35       45.88        3.11 o   0.8358E-01
  27   7  -9       84.05       92.30        5.59 o   0.6160E-01
   1   9  -9       16.78        6.71        3.73 o   0.7313E-02
   2   9  -9       94.11       89.79        2.15 o   0.8362E-01
   3   9  -9       35.65       35.00        2.84 o   0.8691E-01
   4   9  -9      100.45       91.71        2.19 o   0.6222E-01
   5   9  -9       42.18       33.94        2.26 o   0.6670E-01
   6   9  -9       26.94       22.68        2.38 o   0.3468E-01
   7   9  -9       31.55       28.03        2.69 o   0.6117E-01
   8   9  -9      176.85      171.04        1.77 o   0.2383E-01
   9   9  -9       35.78       19.88        2.45 o   0.1844E-01
  10   9  -9       41.43       45.45        2.44 o   0.1139E+00
  11   9  -9       89.42       82.64        2.05 o   0.8059E-01
  12   9  -9       11.28       13.46        6.45 <   0.0000E+00
  13   9  -9       40.07       41.66        2.93 o   0.1110E+00
  14   9  -9      130.74      129.29        2.33 o   0.4405E-01
  15   9  -9       43.15       39.17        2.94 o   0.9266E-01
  16   9  -9       62.32       61.12        2.37 o   0.1401E+00
  17   9  -9       58.71       53.38        3.18 o   0.1036E+00
  18   9  -9       37.12       30.74        3.23 o   0.6586E-01
  19   9  -9       31.54       35.94        3.51 o   0.8141E-01
  20   9  -9       88.28       83.41        2.69 o   0.9256E-01
  21   9  -9       33.95       26.88        3.70 o   0.4587E-01
  22   9  -9       85.39       83.11        2.82 o   0.1012E+00
  23   9  -9       45.56       39.02        3.12 o   0.7970E-01
  24   9  -9       19.54        8.41        4.97 o   0.5446E-02
  25   9  -9       49.33       51.21        4.24 o   0.1355E+00
  26   9  -9       59.41       62.33        6.40 o   0.1298E+00
  27   9  -9       32.97       28.65        8.75 <   0.0000E+00
  28   9  -9       76.84       76.53        6.00 o   0.1176E+00
   1  11  -9       91.71       92.40        1.77 o   0.8948E-01
   2  11  -9       57.93       52.11        2.09 o   0.1085E+00
   3  11  -9       25.08       26.75        2.65 o   0.4822E-01
   4  11  -9       13.11       10.08        4.90 <   0.0000E+00
   5  11  -9       77.27       77.25        1.94 o   0.1170E+00
   6  11  -9       57.11       54.93        2.22 o   0.1398E+00
   7  11  -9       34.80       37.79        2.44 o   0.9176E-01
   8  11  -9       17.24       21.38        4.33 o   0.3147E-01
   9  11  -9       24.07       29.00        3.66 o   0.5477E-01
  10  11  -9       84.24       87.58        2.43 o   0.8668E-01
  11  11  -9       91.00       94.80        2.46 o   0.8229E-01
  12  11  -9       90.15       91.68        2.45 o   0.8451E-01
  13  11  -9       37.35       32.62        3.04 o   0.7446E-01
  14  11  -9       26.33       22.46        3.56 o   0.3065E-01
  15  11  -9       48.76       51.90        2.67 o   0.1291E+00
  16  11  -9       54.97       52.44        2.48 o   0.1377E+00
  17  11  -9       66.82       63.02        2.75 o   0.1218E+00
  18  11  -9       74.67       71.08        3.21 o   0.1199E+00
  19  11  -9       42.89       40.26        3.21 o   0.1075E+00
  20  11  -9       26.75       35.27        3.94 o   0.6166E-01
  21  11  -9       34.46       27.78        3.47 o   0.4683E-01
  22  11  -9       43.67       40.42        3.26 o   0.1035E+00
  23  11  -9       44.91       43.98        4.02 o   0.1210E+00
  24  11  -9       84.69       80.72        4.15 o   0.1000E+00
  25  11  -9       57.99       48.81        6.83 o   0.6632E-01
   1  13  -9       66.62       60.99        2.63 o   0.1045E+00
   2  13  -9       86.26       85.71        2.89 o   0.9959E-01
   3  13  -9       23.92       17.27        5.10 o   0.1808E-01
   4  13  -9       53.47       53.71        3.07 o   0.1413E+00
   5  13  -9       45.83       48.87        3.31 o   0.1260E+00
   6  13  -9       53.09       53.07        2.69 o   0.1410E+00
   7  13  -9       32.48       25.30        3.17 o   0.3786E-01
   8  13  -9       11.78       15.73        6.70 <   0.0000E+00
   9  13  -9       30.22       33.04        3.48 o   0.7402E-01
  10  13  -9       81.43       84.13        2.56 o   0.1016E+00
  11  13  -9       47.39       33.96        3.13 o   0.3081E-01
  12  13  -9      123.88      122.33        2.53 o   0.4968E-01
  13  13  -9       40.18       30.40        3.16 o   0.3750E-01
  14  13  -9        8.15        7.76        9.72 <   0.0000E+00
  15  13  -9       48.61       49.61        2.84 o   0.1346E+00
  16  13  -9       35.09       38.15        3.61 o   0.9359E-01
  17  13  -9       37.35       29.51        3.19 o   0.4819E-01
  18  13  -9       88.21       88.53        3.16 o   0.9550E-01
  19  13  -9       12.44        5.59        7.47 <   0.0000E+00
  20  13  -9       21.52       19.14        4.91 o   0.2519E-01
  21  13  -9       43.03       43.50        3.94 o   0.1201E+00
  22  13  -9       43.35       39.17        4.00 o   0.9077E-01
   1  15  -9       28.47       30.52        3.48 o   0.6683E-01
   2  15  -9       62.81       59.28        3.08 o   0.1293E+00
   3  15  -9       25.04       22.81        4.84 o   0.3568E-01
   4  15  -9       58.16       57.51        3.16 o   0.1406E+00
   5  15  -9       48.87       45.33        2.91 o   0.1079E+00
   6  15  -9       13.94        8.28        6.61 <   0.0000E+00
   7  15  -9       26.92       19.53        3.95 o   0.2517E-01
   8  15  -9       95.50       95.49        2.64 o   0.8148E-01
   9  15  -9       42.95       37.13        3.22 o   0.7694E-01
  10  15  -9       52.42       49.97        2.96 o   0.1357E+00
  11  15  -9       51.08       54.83        2.49 o   0.1351E+00
  12  15  -9       25.72       27.04        3.26 o   0.4690E-01
  13  15  -9       14.56        1.00        6.17 <   0.0000E+00
  14  15  -9       89.37       89.15        2.71 o   0.9371E-01
  15  15  -9       27.99       27.62        4.63 o   0.5436E-01
  16  15  -9       47.47       47.60        3.49 o   0.1315E+00
  17  15  -9       23.12       27.60        4.14 o   0.4885E-01
  18  15  -9       18.95       16.37        5.51 <   0.0000E+00
  19  15  -9       21.98       11.57        5.42 o   0.1005E-01
  20  15  -9       63.80       65.28        5.80 o   0.1350E+00
   1  17  -9       49.34       48.17        2.95 o   0.1265E+00
   2  17  -9       28.61       28.39        3.64 o   0.5718E-01
   3  17  -9        8.14        1.55       11.26 <   0.0000E+00
   4  17  -9       17.58        1.73        4.69 <   0.0000E+00
   5  17  -9       72.22       70.94        2.49 o   0.1260E+00
   6  17  -9        9.91       10.41        8.52 <   0.0000E+00
   7  17  -9       32.25       32.41        3.15 o   0.7112E-01
   8  17  -9       71.17       74.78        2.52 o   0.1123E+00
   9  17  -9       44.28       44.77        2.59 o   0.1237E+00
  10  17  -9       36.34       43.48        2.76 o   0.8750E-01
  11  17  -9       42.68       39.73        2.56 o   0.1005E+00
  12  17  -9       36.57       34.28        3.15 o   0.8271E-01
  13  17  -9       32.29       24.12        3.93 o   0.3371E-01
  14  17  -9       70.78       67.16        3.36 o   0.1227E+00
  15  17  -9       52.69       48.32        4.37 o   0.1097E+00
  16  17  -9       22.02       36.47        8.27 <   0.0000E+00
  17  17  -9       23.66       29.19        6.35 <   0.0000E+00
  18  17  -9       23.22       15.00        6.05 <   0.0000E+00
   1  19  -9       14.55        6.50        6.14 <   0.0000E+00
   2  19  -9       50.10       47.64        2.56 o   0.1243E+00
   3  19  -9       16.97        7.30        4.56 <   0.0000E+00
   4  19  -9       46.29       42.80        2.63 o   0.1081E+00
   5  19  -9       23.16       21.14        4.12 o   0.2948E-01
   6  19  -9       44.79       46.61        2.65 o   0.1262E+00
   7  19  -9       -5.89        4.52       13.32 <   0.0000E+00
   8  19  -9       35.18       33.42        3.08 o   0.7911E-01
   9  19  -9       20.98       19.12        4.51 o   0.2642E-01
  10  19  -9       60.83       59.08        3.41 o   0.1380E+00
  11  19  -9       32.43       14.92        8.45 <   0.0000E+00
  12  19  -9       80.10       77.07        6.06 o   0.1099E+00
  13  19  -9       15.48       20.25       12.21 <   0.0000E+00
  14  19  -9      -19.71        8.54       10.27 <   0.0000E+00
  15  19  -9       25.96       20.54        8.11 <   0.0000E+00
  16  19  -9      -24.60       23.08        8.32 <   0.0000E+00
   1  21  -9       35.19       36.68        5.08 o   0.9055E-01
   2  21  -9      -23.97        3.54        6.30 <   0.0000E+00
   3  21  -9       16.93       18.07        7.66 <   0.0000E+00
   4  21  -9        9.41       10.04       14.94 <   0.0000E+00
   5  21  -9       34.87       40.39        4.51 o   0.8918E-01
   6  21  -9      -23.80       13.28        7.80 <   0.0000E+00
   7  21  -9       29.07       19.29        8.07 <   0.0000E+00
   8  21  -9       35.43       32.75        6.57 o   0.7183E-01
   0   0  -8      120.79      125.34        3.61 o   0.4972E-01
   2   0  -8      221.77      235.44        1.97 o   0.1113E-01
   4   0  -8      207.72      217.64        1.78 o   0.1385E-01
   6   0  -8      139.36      141.24        1.48 o   0.3889E-01
   8   0  -8      134.88      138.90        1.80 o   0.3385E-01
  10   0  -8      200.42      200.95        1.75 o   0.1834E-01
  12   0  -8      119.31      117.99        1.99 o   0.5429E-01
  14   0  -8       32.58       35.75        1.94 o   0.8465E-01
  16   0  -8      190.19      189.10        1.70 o   0.2021E-01
  18   0  -8       42.62       42.65        2.20 o   0.1166E+00
  20   0  -8       79.83       80.09        2.04 o   0.1040E+00
  22   0  -8       58.80       60.97        2.20 o   0.1352E+00
  24   0  -8      -12.83       13.25        6.68 <   0.0000E+00
  26   0  -8       46.87       49.44        3.18 o   0.1231E+00
  28   0  -8       28.20       32.81        3.87 o   0.6861E-01
  30   0  -8       24.21       28.61        5.30 o   0.5481E-01
   0   2  -8      247.54      267.21        2.12 o   0.8288E-02
   1   2  -8       93.49       92.69        1.40 o   0.8764E-01
   2   2  -8      131.91      133.79        1.18 o   0.4170E-01
   3   2  -8      182.12      178.19        1.11 o   0.2233E-01
   4   2  -8      133.87      129.21        1.28 o   0.4127E-01
   5   2  -8       21.02       10.74        2.62 o   0.8125E-02
   6   2  -8      126.29      130.03        1.23 o   0.4343E-01
   7   2  -8      124.45      121.74        1.21 o   0.4958E-01
   8   2  -8      109.66      112.43        1.20 o   0.6073E-01
   9   2  -8      118.55      121.32        1.18 o   0.4903E-01
  10   2  -8      144.73      141.86        1.10 o   0.3615E-01
  11   2  -8       75.33       78.19        1.14 o   0.1177E+00
  12   2  -8      107.24      105.88        1.03 o   0.6646E-01
  13   2  -8      101.94      103.39        1.20 o   0.7030E-01
  14   2  -8      131.61      130.92        1.21 o   0.4318E-01
  15   2  -8       52.47       55.46        1.27 o   0.1272E+00
  16   2  -8       53.15       54.25        1.36 o   0.1412E+00
  17   2  -8       84.85       87.16        1.33 o   0.9775E-01
  18   2  -8       55.55       58.58        1.42 o   0.1382E+00
  19   2  -8       85.90       89.07        1.39 o   0.9194E-01
  20   2  -8       45.01       46.44        1.57 o   0.1246E+00
  21   2  -8       11.93       15.44        3.83 <   0.0000E+00
  22   2  -8       35.47       37.60        1.99 o   0.9442E-01
  23   2  -8       68.26       69.92        1.72 o   0.1311E+00
  24   2  -8       16.06       16.14        3.68 o   0.1944E-01
  25   2  -8       35.19       37.46        2.40 o   0.9287E-01
  26   2  -8       26.39       26.24        2.92 o   0.5187E-01
  27   2  -8       13.59       22.25        4.77 <   0.0000E+00
  28   2  -8       -5.52        6.34       14.45 <   0.0000E+00
  29   2  -8       46.88       45.27        2.95 o   0.1196E+00
  30   2  -8       14.40       16.79        7.18 <   0.0000E+00
  31   2  -8      -12.86       11.54        8.99 <   0.0000E+00
   0   4  -8      284.07      284.32        1.82 o   0.9493E-02
   1   4  -8      115.77      111.68        1.04 o   0.5613E-01
   2   4  -8      149.14      152.95        1.07 o   0.3014E-01
   3   4  -8       74.68       72.78        1.07 o   0.1122E+00
   4   4  -8      101.64      112.09        1.15 o   0.4386E-01
   5   4  -8       78.96       82.02        1.20 o   0.1051E+00
   6   4  -8      208.26      210.01        1.26 o   0.1653E-01
   7   4  -8       78.71       69.52        1.17 o   0.7665E-01
   8   4  -8      115.23      115.96        1.04 o   0.5693E-01
   9   4  -8       62.08       59.97        1.00 o   0.1357E+00
  10   4  -8      117.88      119.01        1.01 o   0.5500E-01
  11   4  -8       37.31       34.98        1.29 o   0.7320E-01
  12   4  -8      161.38      161.98        1.07 o   0.2775E-01
  13   4  -8       91.75       90.98        1.08 o   0.8961E-01
  14   4  -8      115.07      117.42        1.07 o   0.5245E-01
  15   4  -8       27.59       29.73        1.53 o   0.6247E-01
  16   4  -8       45.30       49.49        1.29 o   0.1218E+00
  17   4  -8       34.11       37.84        1.69 o   0.8890E-01
  18   4  -8       44.70       48.23        1.60 o   0.1226E+00
  19   4  -8       59.39       57.61        1.60 o   0.1415E+00
  20   4  -8       56.01       59.53        1.58 o   0.1197E+00
  21   4  -8        5.27        7.10        8.86 <   0.0000E+00
  22   4  -8       60.32       64.41        1.58 o   0.1208E+00
  23   4  -8       37.89       34.38        2.03 o   0.7529E-01
  24   4  -8       33.58       36.56        2.17 o   0.8832E-01
  25   4  -8       22.80       24.11        2.98 o   0.3783E-01
  26   4  -8       44.46       46.31        2.30 o   0.1250E+00
  27   4  -8       21.46       16.61        3.32 o   0.1726E-01
  28   4  -8       28.25       26.49        3.10 o   0.4989E-01
  29   4  -8       20.23       18.37        4.31 o   0.2292E-01
  30   4  -8        8.06       28.29       13.22 <   0.0000E+00
  31   4  -8      -21.59        8.38        8.79 <   0.0000E+00
   0   6  -8      107.27      107.74        1.51 o   0.6503E-01
   1   6  -8      164.54      169.17        1.19 o   0.2391E-01
   2   6  -8      167.63      168.70        1.19 o   0.2560E-01
   3   6  -8      106.98      106.81        1.23 o   0.6492E-01
   4   6  -8      175.00      178.85        1.19 o   0.2166E-01
   5   6  -8       70.62       68.44        1.24 o   0.1207E+00
   6   6  -8      107.44      109.16        1.54 o   0.6676E-01
   7   6  -8      132.19      142.03        1.28 o   0.3210E-01
   8   6  -8       90.83       88.09        1.41 o   0.9137E-01
   9   6  -8       67.61       71.55        1.33 o   0.1084E+00
  10   6  -8      125.10      122.31        1.28 o   0.4912E-01
  11   6  -8       50.81       48.61        1.40 o   0.1385E+00
  12   6  -8       40.16       41.54        1.40 o   0.1068E+00
  13   6  -8      139.10      146.01        1.17 o   0.3025E-01
  14   6  -8       72.74       72.91        1.27 o   0.1256E+00
  15   6  -8       36.28       34.71        1.56 o   0.8788E-01
  16   6  -8      110.69      108.18        1.34 o   0.6332E-01
  17   6  -8       42.72       43.70        1.57 o   0.1192E+00
  18   6  -8       19.54       22.38        2.33 o   0.3122E-01
  19   6  -8       67.56       67.11        1.57 o   0.1345E+00
  20   6  -8       43.26       40.93        1.75 o   0.1145E+00
  21   6  -8       30.91       31.54        1.94 o   0.7193E-01
  22   6  -8       12.50       14.82        4.35 <   0.0000E+00
  23   6  -8       58.78       57.72        1.93 o   0.1392E+00
  24   6  -8       16.25       11.85        3.57 o   0.9412E-02
  25   6  -8       23.10       29.78        3.22 o   0.5342E-01
  26   6  -8       40.66       43.67        2.58 o   0.1134E+00
  27   6  -8       25.55       23.67        3.59 o   0.3902E-01
  28   6  -8       13.75       15.06        6.07 <   0.0000E+00
  29   6  -8       26.90       32.74        4.30 o   0.6525E-01
  30   6  -8       22.37       20.70        7.26 <   0.0000E+00
  31   6  -8      -15.46       14.45       10.71 <   0.0000E+00
   0   8  -8       65.27       62.69        1.61 o   0.1366E+00
   1   8  -8       80.56       82.39        1.20 o   0.1099E+00
   2   8  -8      157.70      160.37        1.26 o   0.2729E-01
   3   8  -8      175.95      178.14        1.43 o   0.2350E-01
   4   8  -8      158.96      155.93        1.45 o   0.2955E-01
   5   8  -8      122.05      125.93        1.59 o   0.4446E-01
   6   8  -8       89.87       89.57        1.84 o   0.8968E-01
   7   8  -8       97.37       97.42        1.65 o   0.7998E-01
   8   8  -8       81.21       84.01        1.68 o   0.1026E+00
   9   8  -8      133.91      135.74        1.65 o   0.4155E-01
  10   8  -8      110.25      110.02        1.66 o   0.6277E-01
  11   8  -8       84.98       79.60        1.67 o   0.8751E-01
  12   8  -8       69.50       69.32        1.74 o   0.1275E+00
  13   8  -8       42.33       46.54        1.84 o   0.1121E+00
  14   8  -8       32.37       29.82        2.08 o   0.7011E-01
  15   8  -8      101.32      103.61        1.61 o   0.7174E-01
  16   8  -8       83.76       86.68        1.40 o   0.9600E-01
  17   8  -8       76.59       79.89        1.65 o   0.9653E-01
  18   8  -8       15.72       14.44        3.25 o   0.1581E-01
  19   8  -8       60.51       60.06        1.66 o   0.1402E+00
  20   8  -8       46.62       48.67        1.80 o   0.1305E+00
  21   8  -8       18.54       13.60        3.55 o   0.1292E-01
  22   8  -8       19.75       19.64        3.77 o   0.2468E-01
  23   8  -8       39.19       40.55        2.71 o   0.1081E+00
  24   8  -8      -12.06        2.96        6.19 <   0.0000E+00
  25   8  -8       27.42       31.13        3.03 o   0.6604E-01
  26   8  -8       39.06       42.78        2.68 o   0.1085E+00
  27   8  -8       21.81       14.79        3.63 o   0.1449E-01
  28   8  -8        3.95       14.30       31.34 <   0.0000E+00
  29   8  -8       35.70       41.78        4.89 o   0.8914E-01
  30   8  -8      -35.46       15.83        7.43 <   0.0000E+00
   0  10  -8      182.97      189.25        2.40 o   0.2018E-01
   1  10  -8      104.15       99.84        1.53 o   0.7136E-01
   2  10  -8       60.25       53.80        1.59 o   0.6678E-01
   3  10  -8      185.71      187.03        1.61 o   0.2053E-01
   4  10  -8       68.14       64.94        1.68 o   0.1318E+00
   5  10  -8       74.25       75.21        1.91 o   0.1231E+00
   6  10  -8      133.63      134.15        1.93 o   0.4144E-01
   7  10  -8      112.00      111.26        1.95 o   0.6083E-01
   8  10  -8       56.75       56.47        2.08 o   0.1429E+00
   9  10  -8       82.19       79.01        1.94 o   0.1081E+00
  10  10  -8       76.68       80.64        1.96 o   0.9502E-01
  11  10  -8       71.01       75.33        2.36 o   0.1014E+00
  12  10  -8       87.68       91.26        2.34 o   0.8906E-01
  13  10  -8       51.22       56.01        2.58 o   0.1138E+00
  14  10  -8       65.94       66.43        2.43 o   0.1365E+00
  15  10  -8       78.54       78.94        2.43 o   0.1114E+00
  16  10  -8       65.97       65.21        2.51 o   0.1366E+00
  17  10  -8       78.72       79.94        2.46 o   0.1133E+00
  18  10  -8       23.39       24.59        3.41 o   0.3821E-01
  19  10  -8       27.68       30.57        2.80 o   0.6381E-01
  20  10  -8       46.03       47.96        2.27 o   0.1294E+00
  21  10  -8       25.58       29.06        2.93 o   0.5460E-01
  22  10  -8       50.18       51.69        2.92 o   0.1375E+00
  23  10  -8       12.40       12.09        7.03 <   0.0000E+00
  24  10  -8       17.61       16.11        5.66 <   0.0000E+00
  25  10  -8       25.48       22.35        4.24 o   0.3325E-01
  26  10  -8       33.76       34.77        4.03 o   0.8361E-01
  27  10  -8       12.22        5.27        9.04 <   0.0000E+00
  28  10  -8       21.61       26.10        5.09 o   0.4505E-01
  29  10  -8       30.18       29.41        8.03 <   0.0000E+00
   0  12  -8      104.80       86.18        3.57 o   0.0000E+00
   1  12  -8      186.12      184.07        2.34 o   0.2118E-01
   2  12  -8       42.94       26.18        2.68 o   0.1867E-01
   3  12  -8       91.02       92.10        2.13 o   0.8355E-01
   4  12  -8       35.50       26.85        3.10 o   0.3579E-01
   5  12  -8      131.72      133.17        2.70 o   0.3988E-01
   6  12  -8       65.22       54.79        2.56 o   0.5730E-01
   7  12  -8      141.26      137.67        2.33 o   0.3806E-01
   8  12  -8       38.57       30.64        3.03 o   0.6186E-01
   9  12  -8       72.78       75.35        2.41 o   0.1025E+00
  10  12  -8       25.19       26.14        3.49 o   0.4791E-01
  11  12  -8       42.20       41.63        2.81 o   0.1141E+00
  12  12  -8       39.39       22.56        3.26 o   0.2200E-01
  13  12  -8      155.16      150.74        2.43 o   0.3120E-01
  14  12  -8       34.47       30.09        3.18 o   0.6032E-01
  15  12  -8       53.51       54.15        3.01 o   0.1411E+00
  16  12  -8       11.61       11.02        7.26 <   0.0000E+00
  17  12  -8       40.78       41.22        2.91 o   0.1061E+00
  18  12  -8       14.79        5.65        5.70 <   0.0000E+00
  19  12  -8       77.35       74.94        2.40 o   0.1171E+00
  20  12  -8       15.64       13.03        4.96 <   0.0000E+00
  21  12  -8       22.99       17.08        3.83 o   0.2093E-01
  22  12  -8        1.86        8.77       50.67 <   0.0000E+00
  23  12  -8       58.95       57.48        2.99 o   0.1403E+00
  24  12  -8       11.05        7.17        8.16 <   0.0000E+00
  25  12  -8       24.54       24.68        4.09 o   0.4228E-01
  26  12  -8        8.38        6.57       13.19 <   0.0000E+00
  27  12  -8       15.03       16.91       13.85 <   0.0000E+00
   0  14  -8       99.63       90.17        3.49 o   0.6798E-01
   1  14  -8      113.91      119.70        2.47 o   0.4784E-01
   2  14  -8       70.94       60.94        2.64 o   0.4691E-01
   3  14  -8      137.55      135.19        2.82 o   0.4019E-01
   4  14  -8       90.48       85.93        2.98 o   0.8495E-01
   5  14  -8       84.25       82.93        2.52 o   0.1037E+00
   6  14  -8       77.11       69.22        2.57 o   0.8545E-01
   7  14  -8       85.15       84.02        2.50 o   0.1016E+00
   8  14  -8       15.85       10.39        5.70 <   0.0000E+00
   9  14  -8       55.56       61.55        2.74 o   0.1093E+00
  10  14  -8       80.39       83.01        2.58 o   0.1019E+00
  11  14  -8       62.12       64.23        2.73 o   0.1309E+00
  12  14  -8       47.89       41.95        2.46 o   0.9780E-01
  13  14  -8       61.63       58.04        2.32 o   0.1292E+00
  14  14  -8       39.08       42.16        2.98 o   0.1069E+00
  15  14  -8       51.67       54.76        3.25 o   0.1353E+00
  16  14  -8       70.77       72.24        3.08 o   0.1273E+00
  17  14  -8       50.87       48.74        2.88 o   0.1281E+00
  18  14  -8       20.05       12.51        4.43 o   0.1118E-01
  19  14  -8       12.58        8.82        5.73 <   0.0000E+00
  20  14  -8       37.53       40.91        2.70 o   0.1023E+00
  21  14  -8       24.92       20.99        3.51 o   0.2745E-01
  22  14  -8       43.01       45.12        3.26 o   0.1213E+00
  23  14  -8       11.78       14.78        8.22 <   0.0000E+00
  24  14  -8       21.29        8.70        6.14 <   0.0000E+00
   0  16  -8       35.23       37.71        5.11 o   0.9258E-01
   1  16  -8       90.11       88.40        2.59 o   0.9330E-01
   2  16  -8       52.95       30.06        3.09 o   0.2875E-03
   3  16  -8      161.26      163.28        2.52 o   0.2609E-01
   4  16  -8       41.41        8.90        3.18 o   0.4695E-02
   5  16  -8       75.59       78.78        2.35 o   0.1115E+00
   6  16  -8       27.67       21.98        3.51 o   0.3199E-01
   7  16  -8       62.38       59.87        2.40 o   0.1361E+00
   8  16  -8       14.37        8.33        6.45 <   0.0000E+00
   9  16  -8      112.32      111.38        2.27 o   0.6049E-01
  10  16  -8       26.63        9.44        3.80 o   0.7500E-02
  11  16  -8       65.76       68.79        2.19 o   0.1268E+00
  12  16  -8       27.77       29.93        2.93 o   0.6171E-01
  13  16  -8       38.09       36.83        3.30 o   0.9425E-01
  14  16  -8      -13.03        8.80        8.74 <   0.0000E+00
  15  16  -8       68.65       66.31        2.79 o   0.1313E+00
  16  16  -8       31.03       24.99        3.71 o   0.4211E-01
  17  16  -8       54.24       52.38        2.62 o   0.1381E+00
  18  16  -8       10.58        6.65        8.08 <   0.0000E+00
  19  16  -8       48.12       45.08        2.87 o   0.1144E+00
  20  16  -8       19.63       17.22        5.47 <   0.0000E+00
  21  16  -8       20.22       15.56        4.88 o   0.1551E-01
  22  16  -8       26.91       14.91        4.30 o   0.1475E-01
  23  16  -8       32.16       21.74        7.06 o   0.2750E-01
   0  18  -8       71.74       60.84        3.39 o   0.2955E-01
   1  18  -8      106.07      106.22        2.18 o   0.6837E-01
   2  18  -8       45.64       36.30        2.70 o   0.5879E-01
   3  18  -8       65.86       57.74        2.33 o   0.7262E-01
   4  18  -8       63.91       59.60        2.32 o   0.1209E+00
   5  18  -8       64.87       66.74        2.31 o   0.1344E+00
   6  18  -8       60.03       59.39        2.42 o   0.1410E+00
   7  18  -8       75.31       73.38        2.26 o   0.1212E+00
   8  18  -8       31.30       20.24        3.23 o   0.2367E-01
   9  18  -8       39.54       36.27        2.67 o   0.8700E-01
  10  18  -8       63.52       59.33        2.32 o   0.1157E+00
  11  18  -8       38.74       41.74        2.82 o   0.1074E+00
  12  18  -8       25.12       29.97        4.25 o   0.5738E-01
  13  18  -8       69.85       66.59        2.91 o   0.1247E+00
  14  18  -8       32.91       27.15        3.74 o   0.4670E-01
  15  18  -8       24.66       21.72        4.23 o   0.3178E-01
  16  18  -8       42.71       48.52        4.51 o   0.1045E+00
  17  18  -8       14.54       19.44        7.83 <   0.0000E+00
  18  18  -8       -7.94       15.68       13.66 <   0.0000E+00
  19  18  -8       27.83       26.92        5.98 o   0.5223E-01
  20  18  -8       28.32       36.37        5.92 o   0.6484E-01
  21  18  -8       13.80       15.87       12.06 <   0.0000E+00
   0  20  -8       69.03       57.44        3.54 o   0.3969E-01
   1  20  -8       79.45       81.47        2.34 o   0.1038E+00
   2  20  -8       40.32       40.71        2.78 o   0.1098E+00
   3  20  -8       38.49       35.32        2.75 o   0.8218E-01
   4  20  -8       21.83       19.46        3.84 o   0.2532E-01
   5  20  -8       53.37       48.21        2.46 o   0.1098E+00
   6  20  -8       46.92       46.02        2.66 o   0.1282E+00
   7  20  -8       66.73       67.34        2.39 o   0.1347E+00
   8  20  -8       37.10       36.00        2.91 o   0.8674E-01
   9  20  -8       35.20       35.19        2.94 o   0.8504E-01
  10  20  -8       38.15       38.54        3.51 o   0.1013E+00
  11  20  -8       32.52       30.70        4.39 o   0.6495E-01
  12  20  -8       50.05       47.60        3.72 o   0.1274E+00
  13  20  -8       63.78       62.70        6.39 o   0.1390E+00
  14  20  -8       28.28       26.52        8.10 <   0.0000E+00
   0  22  -8       82.31       79.93        4.13 o   0.1076E+00
   1  22  -8       35.35       26.33        3.88 o   0.3678E-01
   2  22  -8       35.03       29.26        5.09 o   0.5309E-01
   3  22  -8       60.90       64.77        4.24 o   0.1209E+00
   4  22  -8       34.26       32.99        5.33 o   0.7597E-01
   5  22  -8       27.32       31.48        5.84 o   0.6591E-01
   6  22  -8       42.42       39.72        4.80 o   0.9997E-01
   7  22  -8       24.05       25.18        6.44 <   0.0000E+00
   8  22  -8       25.96       26.33        5.26 o   0.4787E-01
   1  24  -8       13.76       14.88       13.51 <   0.0000E+00
   2  24  -8       47.43       50.94        6.83 o   0.1253E+00
   1   1  -7       87.57       88.68        1.24 o   0.9749E-01
   2   1  -7      109.15      103.06        1.19 o   0.5798E-01
   3   1  -7       43.91       44.31        1.46 o   0.1215E+00
   4   1  -7      112.63      113.24        1.26 o   0.5877E-01
   5   1  -7      158.14      167.47        1.16 o   0.2552E-01
   6   1  -7      111.30      108.82        1.08 o   0.6037E-01
   7   1  -7      134.15      134.69        1.13 o   0.4187E-01
   8   1  -7      161.40      159.95        1.17 o   0.2813E-01
   9   1  -7      118.82      118.28        1.02 o   0.5003E-01
  10   1  -7       32.46       36.44        1.29 o   0.8401E-01
  11   1  -7      100.33      103.34        1.10 o   0.7159E-01
  12   1  -7       94.40       89.69        1.01 o   0.8604E-01
  13   1  -7       58.78       64.05        1.07 o   0.1310E+00
  14   1  -7       82.90       94.48        1.06 o   0.4998E-01
  15   1  -7       98.17       97.04        0.94 o   0.7981E-01
  16   1  -7       21.99       16.05        1.71 o   0.1992E-01
  17   1  -7      166.93      170.37        1.09 o   0.2504E-01
  18   1  -7       87.27       81.86        1.37 o   0.9464E-01
  19   1  -7      153.96      159.19        1.27 o   0.2779E-01
  20   1  -7       49.26       49.76        1.47 o   0.1361E+00
  21   1  -7       92.22       95.36        1.37 o   0.7342E-01
  22   1  -7       31.27       33.66        1.78 o   0.7473E-01
  23   1  -7       86.27       89.95        1.50 o   0.8357E-01
  24   1  -7       66.65       65.99        1.59 o   0.1356E+00
  25   1  -7       82.50       85.52        1.57 o   0.9478E-01
  26   1  -7       20.97       14.19        2.98 o   0.1355E-01
  27   1  -7       62.78       65.15        1.92 o   0.1283E+00
  28   1  -7       37.46       36.40        2.39 o   0.8745E-01
  29   1  -7       62.82       63.02        2.18 o   0.1401E+00
  30   1  -7       30.51       31.56        3.06 o   0.7048E-01
  31   1  -7       78.05       75.44        2.76 o   0.1143E+00
  32   1  -7       30.42       12.50        4.78 o   0.9035E-02
  33   1  -7       35.35       42.24        6.01 o   0.8320E-01
   1   3  -7      138.55      148.61        0.98 o   0.2098E-01
   2   3  -7       61.41       65.90        1.08 o   0.1045E+00
   3   3  -7       79.30       82.25        1.05 o   0.1088E+00
   4   3  -7       91.75       90.68        1.07 o   0.8758E-01
   5   3  -7      171.09      177.87        1.10 o   0.2173E-01
   6   3  -7       34.48       37.58        1.00 o   0.9081E-01
   7   3  -7      145.63      152.64        0.90 o   0.2736E-01
   8   3  -7      102.55      110.36        0.96 o   0.3833E-01
   9   3  -7      131.99      139.43        0.98 o   0.3526E-01
  10   3  -7       22.63       25.33        1.42 o   0.4710E-01
  11   3  -7      160.43      158.16        0.97 o   0.2915E-01
  12   3  -7       62.60       64.15        0.99 o   0.1202E+00
  13   3  -7       70.38       70.55        0.94 o   0.1278E+00
  14   3  -7       67.86       67.96        1.01 o   0.1293E+00
  15   3  -7      151.57      154.79        1.09 o   0.2930E-01
  16   3  -7       32.50       36.65        1.52 o   0.8353E-01
  17   3  -7      123.10      121.77        1.35 o   0.5060E-01
  18   3  -7       93.19       95.11        1.40 o   0.7902E-01
  19   3  -7      124.22      126.38        1.40 o   0.4632E-01
  20   3  -7       27.36       11.96        2.19 o   0.1059E-01
  21   3  -7      156.73      160.43        1.47 o   0.2740E-01
  22   3  -7       30.63       28.34        2.20 o   0.5123E-01
  23   3  -7       81.00       84.22        1.66 o   0.9865E-01
  24   3  -7       43.09       41.72        2.00 o   0.1133E+00
  25   3  -7       63.52       67.89        1.87 o   0.1092E+00
  26   3  -7       21.37       18.87        3.12 o   0.2472E-01
  27   3  -7       82.39       83.94        1.88 o   0.1016E+00
  28   3  -7       29.77       27.55        2.50 o   0.4795E-01
  29   3  -7       57.94       58.92        2.08 o   0.1413E+00
  30   3  -7       29.91       24.10        2.84 o   0.3796E-01
  31   3  -7       50.72       45.41        2.83 o   0.1057E+00
  32   3  -7       24.21       26.44        4.12 o   0.4869E-01
  33   3  -7       58.15       59.17        5.28 o   0.1408E+00
   1   5  -7       78.97       82.07        1.02 o   0.1107E+00
   2   5  -7      215.38      212.06        1.20 o   0.1576E-01
   3   5  -7       67.55       71.56        1.18 o   0.1123E+00
   4   5  -7       90.51       90.87        1.06 o   0.8044E-01
   5   5  -7       90.69       88.00        1.04 o   0.9178E-01
   6   5  -7       96.38       98.11        1.05 o   0.7889E-01
   7   5  -7       83.25       78.79        1.00 o   0.1040E+00
   8   5  -7      133.28      135.39        1.09 o   0.3738E-01
   9   5  -7       69.52       69.72        1.01 o   0.1313E+00
  10   5  -7       73.45       80.24        1.15 o   0.7027E-01
  11   5  -7       85.11       89.39        1.15 o   0.9065E-01
  12   5  -7      111.64      120.49        1.10 o   0.4524E-01
  13   5  -7       55.83       52.12        1.09 o   0.1339E+00
  14   5  -7      134.27      132.26        1.07 o   0.4129E-01
  15   5  -7      129.22      131.27        1.10 o   0.4434E-01
  16   5  -7      103.39      102.63        1.21 o   0.7253E-01
  17   5  -7       88.84       91.75        1.46 o   0.7881E-01
  18   5  -7       81.84       85.94        1.50 o   0.9566E-01
  19   5  -7      101.95       98.50        1.52 o   0.7436E-01
  20   5  -7      107.48      104.62        1.53 o   0.6707E-01
  21   5  -7      104.01      106.29        1.57 o   0.6815E-01
  22   5  -7       75.08       75.78        1.56 o   0.1200E+00
  23   5  -7       68.89       70.57        1.60 o   0.1255E+00
  24   5  -7       64.26       64.22        1.64 o   0.1388E+00
  25   5  -7       64.44       64.90        1.92 o   0.1372E+00
  26   5  -7       35.30       35.01        2.30 o   0.8816E-01
  27   5  -7       36.97       40.43        2.26 o   0.1012E+00
  28   5  -7       61.71       62.36        2.06 o   0.1410E+00
  29   5  -7       49.43       50.75        2.19 o   0.1364E+00
  30   5  -7       32.76       30.49        2.70 o   0.6380E-01
  31   5  -7       42.78       40.49        3.01 o   0.1037E+00
  32   5  -7       12.97       14.75       10.35 <   0.0000E+00
   1   7  -7      147.43      145.54        1.19 o   0.3429E-01
   2   7  -7       57.71       53.55        1.31 o   0.1167E+00
   3   7  -7       87.36       83.64        1.16 o   0.9835E-01
   4   7  -7       62.52       57.71        1.45 o   0.1223E+00
   5   7  -7      214.23      209.06        1.43 o   0.1636E-01
   6   7  -7       27.70       27.80        1.90 o   0.4644E-01
   7   7  -7       69.96       69.77        1.52 o   0.1270E+00
   8   7  -7       55.98       60.21        1.49 o   0.1393E+00
   9   7  -7       92.17       92.50        1.15 o   0.8888E-01
  10   7  -7       22.04       18.87        1.77 o   0.2286E-01
  11   7  -7      138.42      136.29        1.28 o   0.3932E-01
  12   7  -7       50.29       52.00        1.31 o   0.1371E+00
  13   7  -7       89.39       91.34        1.43 o   0.8618E-01
  14   7  -7       76.06       81.31        1.40 o   0.9949E-01
  15   7  -7       89.96       91.30        1.39 o   0.9189E-01
  16   7  -7       65.48       64.50        1.46 o   0.1372E+00
  17   7  -7      147.39      150.47        1.37 o   0.3232E-01
  18   7  -7       84.64       81.89        1.44 o   0.1027E+00
  19   7  -7      109.72      111.70        1.43 o   0.5902E-01
  20   7  -7       65.45       64.92        1.64 o   0.1369E+00
  21   7  -7       97.70       97.33        1.74 o   0.7933E-01
  22   7  -7       61.75       61.54        1.89 o   0.1406E+00
  23   7  -7       74.97       72.89        1.85 o   0.1196E+00
  24   7  -7       46.28       46.94        1.94 o   0.1290E+00
  25   7  -7       58.97       58.07        1.88 o   0.1425E+00
  26   7  -7       40.49       37.92        2.20 o   0.8963E-01
  27   7  -7       58.27       59.67        2.07 o   0.1396E+00
  28   7  -7       36.05       34.63        2.35 o   0.8478E-01
  29   7  -7       32.46       27.29        2.55 o   0.5169E-01
  30   7  -7       34.96       31.69        3.33 o   0.6462E-01
  31   7  -7       61.70       64.91        3.45 o   0.1244E+00
  32   7  -7       31.89       37.00        7.91 o   0.8220E-01
   1   9  -7       73.40       69.70        1.27 o   0.1241E+00
   2   9  -7      111.20      106.47        1.25 o   0.6271E-01
   3   9  -7       24.25       25.80        2.05 o   0.4363E-01
   4   9  -7      152.21      144.53        1.39 o   0.3127E-01
   5   9  -7       40.95       40.50        2.23 o   0.1106E+00
   6   9  -7       98.70      101.19        1.60 o   0.7540E-01
   7   9  -7       72.23       69.76        1.64 o   0.1248E+00
   8   9  -7      125.99      120.15        1.60 o   0.4647E-01
   9   9  -7       55.54       52.89        1.65 o   0.1425E+00
  10   9  -7       56.90       54.92        1.68 o   0.1395E+00
  11   9  -7       70.95       69.25        1.84 o   0.1291E+00
  12   9  -7      101.62      104.30        1.80 o   0.6600E-01
  13   9  -7       24.86       28.85        2.70 o   0.5044E-01
  14   9  -7       95.38       96.10        1.88 o   0.7412E-01
  15   9  -7       88.55       87.54        1.91 o   0.9571E-01
  16   9  -7       89.87       88.98        1.69 o   0.9199E-01
  17   9  -7       50.83       45.41        2.14 o   0.1106E+00
  18   9  -7      143.50      145.62        1.69 o   0.3370E-01
  19   9  -7       67.18       64.81        1.69 o   0.1306E+00
  20   9  -7       69.95       71.28        1.68 o   0.1246E+00
  21   9  -7       65.91       67.41        1.74 o   0.1332E+00
  22   9  -7       63.96       64.23        1.91 o   0.1385E+00
  23   9  -7       37.41       35.59        2.29 o   0.8620E-01
  24   9  -7       86.92       88.67        1.91 o   0.9088E-01
  25   9  -7       41.42       41.51        2.24 o   0.1144E+00
  26   9  -7       37.48       41.15        2.21 o   0.1025E+00
  27   9  -7       16.78       20.47        3.62 o   0.2810E-01
  28   9  -7       33.40       35.97        3.05 o   0.8788E-01
  29   9  -7       30.45       31.69        3.46 o   0.7013E-01
  30   9  -7       54.82       62.01        3.49 o   0.8972E-01
  31   9  -7       30.45       25.52        6.95 o   0.4469E-01
   1  11  -7       87.90       88.68        1.62 o   0.9655E-01
   2  11  -7       93.94       87.79        1.61 o   0.7931E-01
   3  11  -7       89.28       87.95        1.62 o   0.9448E-01
   4  11  -7       70.93       73.51        1.77 o   0.1229E+00
   5  11  -7       73.53       77.03        1.75 o   0.1210E+00
   6  11  -7       43.86       44.63        1.56 o   0.1237E+00
   7  11  -7       52.63       57.51        1.69 o   0.1312E+00
   8  11  -7       73.28       68.00        1.89 o   0.1121E+00
   9  11  -7       89.81       89.12        2.26 o   0.9394E-01
  10  11  -7       56.81       58.10        2.48 o   0.1394E+00
  11  11  -7       92.67       95.45        1.91 o   0.8291E-01
  12  11  -7       68.25       69.48        2.38 o   0.1245E+00
  13  11  -7       58.99       59.38        2.45 o   0.1421E+00
  14  11  -7       99.22       94.91        2.35 o   0.7737E-01
  15  11  -7       94.97       92.62        2.22 o   0.8437E-01
  16  11  -7       81.30       87.20        1.81 o   0.8701E-01
  17  11  -7       53.46       53.37        2.23 o   0.1387E+00
  18  11  -7       71.21       77.82        2.01 o   0.8502E-01
  19  11  -7       35.62       37.19        2.42 o   0.9287E-01
  20  11  -7       97.86       95.10        1.99 o   0.8061E-01
  21  11  -7       81.79       75.92        2.08 o   0.9198E-01
  22  11  -7       74.72       72.28        1.95 o   0.1177E+00
  23  11  -7       36.76       35.28        2.16 o   0.8779E-01
  24  11  -7       50.41       49.82        2.22 o   0.1357E+00
  25  11  -7       51.97       40.76        2.47 o   0.4146E-01
  26  11  -7       38.55       40.15        2.95 o   0.1061E+00
  27  11  -7       40.66       45.80        3.24 o   0.9698E-01
  28  11  -7       48.05       44.27        3.09 o   0.1049E+00
  29  11  -7       24.77       13.39        4.44 o   0.1217E-01
   1  13  -7       45.68       44.66        2.58 o   0.1257E+00
   2  13  -7      120.96      123.79        2.26 o   0.4795E-01
   3  13  -7       35.29       33.12        2.91 o   0.7540E-01
   4  13  -7       31.28       38.12        3.46 o   0.7651E-01
   5  13  -7       79.38       80.41        2.30 o   0.1079E+00
   6  13  -7       22.15       20.77        3.48 o   0.3196E-01
   7  13  -7       25.86       30.16        3.52 o   0.6173E-01
   8  13  -7      106.67      111.00        2.35 o   0.5600E-01
   9  13  -7       40.77       40.99        2.86 o   0.1141E+00
  10  13  -7       36.64       35.83        3.07 o   0.8803E-01
  11  13  -7       79.16       76.02        2.14 o   0.1100E+00
  12  13  -7       81.38       84.69        2.15 o   0.9535E-01
  13  13  -7       23.66        7.20        3.55 o   0.5157E-02
  14  13  -7      105.70      111.09        2.31 o   0.5824E-01
  15  13  -7       49.47       45.33        2.71 o   0.1165E+00
  16  13  -7       94.72       94.04        2.44 o   0.8372E-01
  17  13  -7       34.55       32.73        3.14 o   0.7443E-01
  18  13  -7       75.06       76.43        2.06 o   0.1145E+00
  19  13  -7       28.37       26.41        2.64 o   0.4813E-01
  20  13  -7       81.02       86.10        2.22 o   0.8458E-01
  21  13  -7       39.67       38.80        2.91 o   0.1013E+00
  22  13  -7       81.99       84.59        2.25 o   0.9906E-01
  23  13  -7       11.20       11.17        6.24 <   0.0000E+00
  24  13  -7       45.65       47.39        2.19 o   0.1283E+00
  25  13  -7       36.12       31.06        3.03 o   0.6009E-01
  26  13  -7       41.14       38.97        3.29 o   0.1009E+00
  27  13  -7       35.34       31.77        5.10 o   0.6740E-01
  28  13  -7       51.54       48.23        6.52 o   0.1188E+00
   1  15  -7       50.87       56.59        2.67 o   0.1167E+00
   2  15  -7       46.21       48.37        2.69 o   0.1280E+00
   3  15  -7       19.81       15.10        4.27 o   0.1733E-01
   4  15  -7       98.29       98.28        2.38 o   0.7720E-01
   5  15  -7       60.06       54.28        2.35 o   0.8864E-01
   6  15  -7       87.35       88.51        2.19 o   0.9052E-01
   7  15  -7       30.05       36.80        2.85 o   0.7284E-01
   8  15  -7       54.74       56.59        2.30 o   0.1375E+00
   9  15  -7       48.51       50.39        2.36 o   0.1341E+00
  10  15  -7       61.22       60.36        2.32 o   0.1400E+00
  11  15  -7       50.09       48.84        2.21 o   0.1319E+00
  12  15  -7       67.39       65.16        2.13 o   0.1343E+00
  13  15  -7      -13.05        6.35        5.88 <   0.0000E+00
  14  15  -7       70.82       74.30        2.28 o   0.1139E+00
  15  15  -7       55.92       59.08        2.89 o   0.1400E+00
  16  15  -7       91.04       92.31        2.36 o   0.8939E-01
  17  15  -7       32.85       24.02        3.30 o   0.3600E-01
  18  15  -7      104.91      102.94        2.19 o   0.7052E-01
  19  15  -7       25.73        1.96        3.42 o   0.2232E-02
  20  15  -7       67.58       71.86        2.37 o   0.1131E+00
  21  15  -7       36.34       41.45        2.81 o   0.9471E-01
  22  15  -7       43.67       46.67        2.92 o   0.1207E+00
  23  15  -7        7.71       14.22       10.79 <   0.0000E+00
  24  15  -7       54.57       57.67        2.96 o   0.1319E+00
  25  15  -7       -7.62       16.85       14.44 <   0.0000E+00
  26  15  -7       50.53       36.13        6.31 o   0.1835E-01
   1  17  -7       65.20       68.31        2.12 o   0.1311E+00
   2  17  -7       14.59       11.85        4.81 <   0.0000E+00
   3  17  -7       14.15        3.13        4.80 <   0.0000E+00
   4  17  -7       72.61       69.64        2.15 o   0.1197E+00
   5  17  -7       87.62       86.09        2.10 o   0.9789E-01
   6  17  -7       43.75       50.35        2.50 o   0.9710E-01
   7  17  -7       28.30       19.15        3.01 o   0.2079E-01
   8  17  -7       48.94       48.88        2.31 o   0.1356E+00
   9  17  -7       36.65       29.19        2.61 o   0.5199E-01
  10  17  -7       29.43       32.65        2.88 o   0.7187E-01
  11  17  -7       49.84       54.48        2.52 o   0.1179E+00
  12  17  -7       59.94       66.85        2.43 o   0.1060E+00
  13  17  -7       15.36        7.30        5.12 <   0.0000E+00
  14  17  -7       50.14       51.46        2.99 o   0.1373E+00
  15  17  -7       44.14       42.83        3.14 o   0.1192E+00
  16  17  -7       53.44       54.24        2.67 o   0.1410E+00
  17  17  -7       60.08       60.01        2.64 o   0.1422E+00
  18  17  -7       93.85       92.63        2.31 o   0.8701E-01
  19  17  -7       53.27       45.96        2.58 o   0.7814E-01
  20  17  -7       49.35       48.80        3.08 o   0.1341E+00
  21  17  -7       35.91       31.74        3.74 o   0.6862E-01
  22  17  -7       47.86       43.20        3.52 o   0.1060E+00
  23  17  -7       16.06       20.29        7.84 <   0.0000E+00
  24  17  -7       48.85       38.62        6.14 o   0.4883E-01
   1  19  -7       12.37        5.57        6.32 <   0.0000E+00
   2  19  -7       84.10       85.43        2.01 o   0.1013E+00
   3  19  -7       21.34        8.83        3.55 o   0.6701E-02
   4  19  -7       33.81       30.94        2.73 o   0.6482E-01
   5  19  -7       32.64       36.53        2.65 o   0.8509E-01
   6  19  -7       32.18       36.81        2.77 o   0.8265E-01
   7  19  -7       14.02       13.11        5.07 <   0.0000E+00
   8  19  -7       66.95       70.16        2.24 o   0.1182E+00
   9  19  -7       17.65        4.69        4.83 <   0.0000E+00
  10  19  -7       41.76       37.09        2.78 o   0.7983E-01
  11  19  -7       25.53       24.57        3.49 o   0.4017E-01
  12  19  -7       48.29       48.42        3.05 o   0.1340E+00
  13  19  -7       22.54       10.89        4.80 o   0.7790E-02
  14  19  -7       71.20       67.88        2.89 o   0.1206E+00
  15  19  -7       22.97       16.24        4.76 o   0.1569E-01
  16  19  -7       61.88       60.89        2.87 o   0.1398E+00
  17  19  -7       34.10       34.88        4.12 o   0.8446E-01
  18  19  -7       33.09       49.74        5.36 o   0.5157E-06
  19  19  -7       29.17       31.72        5.88 o   0.6943E-01
  20  19  -7       59.74       64.97        5.92 o   0.1066E+00
  21  19  -7       32.47       17.16        5.50 o   0.1537E-01
   1  21  -7       52.01       50.97        2.29 o   0.1364E+00
   2  21  -7       14.53        5.48        4.83 <   0.0000E+00
   3  21  -7       21.05       27.36        3.91 o   0.4728E-01
   4  21  -7       24.08       23.78        3.44 o   0.3995E-01
   5  21  -7       46.81       42.44        2.47 o   0.9858E-01
   6  21  -7       19.90        6.17        3.98 o   0.4192E-02
   7  21  -7       38.93       44.14        2.99 o   0.1015E+00
   8  21  -7       34.46       33.66        3.18 o   0.7789E-01
   9  21  -7       40.37       44.55        2.85 o   0.1087E+00
  10  21  -7       22.48       16.09        4.58 o   0.1736E-01
  11  21  -7       42.52       42.67        3.81 o   0.1173E+00
  12  21  -7       30.67       20.57        4.48 o   0.2411E-01
  13  21  -7        6.31       15.13       15.94 <   0.0000E+00
  14  21  -7       22.82       33.14        8.15 <   0.0000E+00
  15  21  -7       54.63       57.34        6.20 o   0.1367E+00
   1  23  -7       -8.17        0.81       11.62 <   0.0000E+00
   2  23  -7       29.68       35.69        5.81 o   0.7396E-01
   3  23  -7       13.25       18.50        9.23 <   0.0000E+00
   4  23  -7       23.63       31.55        5.93 o   0.5499E-01
   5  23  -7       14.90       26.30        7.87 <   0.0000E+00
   6  23  -7       34.77       34.92        4.66 o   0.8612E-01
   7  23  -7       19.58       20.58        7.01 <   0.0000E+00
   8  23  -7       41.27       43.22        4.39 o   0.1159E+00
   9  23  -7       14.48       17.73       12.48 <   0.0000E+00
   0   0  -6      433.60      418.83        3.13 o   0.5215E-02
   2   0  -6      188.86      181.48        1.52 o   0.2090E-01
   4   0  -6       65.84       49.84        1.45 o   0.0000E+00
   6   0  -6      466.85      457.23        1.87 o   0.4802E-02
   8   0  -6      233.16      230.68        1.46 o   0.1356E-01
  10   0  -6      102.06       99.90        1.17 o   0.7286E-01
  12   0  -6      253.16      252.33        1.28 o   0.1179E-01
  14   0  -6      139.16      147.90        1.20 o   0.2648E-01
  16   0  -6       77.79       76.16        1.35 o   0.1155E+00
  18   0  -6       56.62       63.55        1.42 o   0.1060E+00
  20   0  -6      130.29      131.67        1.87 o   0.4302E-01
  22   0  -6       46.90       51.98        2.31 o   0.1180E+00
  24   0  -6       18.76       15.53        3.66 o   0.1935E-01
  26   0  -6       66.32       68.63        2.45 o   0.1301E+00
  28   0  -6       70.04       73.35        3.00 o   0.1152E+00
  30   0  -6       66.80       67.72        3.05 o   0.1310E+00
  32   0  -6       14.04       13.15        5.75 <   0.0000E+00
  34   0  -6       11.88       21.88       11.97 <   0.0000E+00
   0   2  -6      205.06      200.05        1.59 o   0.1775E-01
   1   2  -6      143.15      141.45        0.96 o   0.3696E-01
   2   2  -6      232.01      230.78        1.05 o   0.1402E-01
   3   2  -6      131.90      122.78        0.89 o   0.4124E-01
   4   2  -6      289.30      290.66        1.05 o   0.9313E-02
   5   2  -6      127.39      131.64        0.89 o   0.4530E-01
   6   2  -6      158.48      161.57        0.85 o   0.2829E-01
   7   2  -6      254.80      244.45        0.87 o   0.1190E-01
   8   2  -6      191.12      188.92        0.81 o   0.2022E-01
   9   2  -6      119.37      124.88        0.76 o   0.4401E-01
  10   2  -6      233.07      235.79        0.84 o   0.1341E-01
  11   2  -6       30.83       22.80        0.97 o   0.2960E-01
  12   2  -6       58.97       59.70        0.84 o   0.1326E+00
  13   2  -6      161.70      160.39        0.86 o   0.2862E-01
  14   2  -6       71.53       68.06        0.94 o   0.1275E+00
  15   2  -6       41.84       41.85        1.10 o   0.1170E+00
  16   2  -6       75.23       75.94        1.01 o   0.1214E+00
  17   2  -6       68.28       67.68        1.00 o   0.1329E+00
  18   2  -6       50.15       48.66        1.07 o   0.1327E+00
  19   2  -6       83.81       84.51        1.21 o   0.1021E+00
  20   2  -6       29.88       36.89        1.68 o   0.7511E-01
  21   2  -6       11.91       14.24        3.61 <   0.0000E+00
  22   2  -6       59.83       56.74        1.52 o   0.1353E+00
  23   2  -6       77.61       81.20        1.50 o   0.1011E+00
  24   2  -6       34.43       34.98        1.99 o   0.8838E-01
  25   2  -6       51.24       52.35        1.79 o   0.1382E+00
  26   2  -6       47.26       46.26        1.85 o   0.1263E+00
  27   2  -6       23.73       28.46        2.63 o   0.5245E-01
  28   2  -6       20.55       21.61        2.99 o   0.3278E-01
  29   2  -6       55.81       58.97        2.07 o   0.1357E+00
  30   2  -6       36.93       37.61        2.34 o   0.9589E-01
  31   2  -6       -3.31        7.27       18.61 <   0.0000E+00
  32   2  -6       34.86       36.40        3.18 o   0.9079E-01
  33   2  -6       19.38       25.47        5.13 <   0.0000E+00
  34   2  -6        7.60       17.31       11.87 <   0.0000E+00
   0   4  -6       24.37       26.65        2.03 o   0.4114E-01
   1   4  -6       20.89       22.10        1.77 o   0.2401E-01
   2   4  -6      311.61      304.21        1.38 o   0.8503E-02
   3   4  -6      212.04      190.88        0.96 o   0.1368E-01
   4   4  -6      305.30      297.99        1.12 o   0.8804E-02
   5   4  -6      130.28      136.63        0.82 o   0.3730E-01
   6   4  -6       46.81       44.39        0.84 o   0.1207E+00
   7   4  -6       30.12       35.83        0.93 o   0.7625E-01
   8   4  -6      173.39      170.79        0.82 o   0.2457E-01
   9   4  -6      170.09      166.17        0.86 o   0.2576E-01
  10   4  -6      270.90      269.47        0.97 o   0.1052E-01
  11   4  -6       49.65       49.62        0.96 o   0.1367E+00
  12   4  -6       45.96       46.80        0.98 o   0.1260E+00
  13   4  -6       34.06       31.91        1.17 o   0.6620E-01
  14   4  -6       51.78       50.28        1.02 o   0.1377E+00
  15   4  -6       61.05       60.55        1.07 o   0.1412E+00
  16   4  -6      162.73      167.93        1.25 o   0.2683E-01
  17   4  -6       23.31       23.54        1.84 o   0.3071E-01
  18   4  -6       12.51       17.30        3.67 <   0.0000E+00
  19   4  -6       37.00       38.80        1.85 o   0.1006E+00
  20   4  -6       44.23       38.62        1.68 o   0.9331E-01
  21   4  -6        6.16       13.85        8.35 <   0.0000E+00
  22   4  -6      107.26      112.23        1.59 o   0.5942E-01
  23   4  -6       40.36       43.57        1.99 o   0.1128E+00
  24   4  -6       16.46       21.52        3.47 o   0.3051E-01
  25   4  -6       27.05       23.76        2.32 o   0.3869E-01
  26   4  -6       69.01       68.08        1.77 o   0.1323E+00
  27   4  -6       16.69       19.27        3.37 o   0.2446E-01
  28   4  -6       23.33       25.20        2.43 o   0.4262E-01
  29   4  -6       12.63       15.97        4.75 <   0.0000E+00
  30   4  -6       10.72       12.06        5.73 <   0.0000E+00
  31   4  -6       19.23       20.20        3.42 o   0.2932E-01
  32   4  -6       61.27       62.74        2.32 o   0.1350E+00
  33   4  -6        5.00       14.93       17.72 <   0.0000E+00
  34   4  -6       15.43       22.14        9.93 <   0.0000E+00
   0   6  -6      348.77      339.65        2.32 o   0.6919E-02
   1   6  -6       44.22       38.43        1.31 o   0.1101E+00
   2   6  -6       87.57       83.40        1.00 o   0.9726E-01
   3   6  -6      302.32      311.33        1.44 o   0.8152E-02
   4   6  -6       89.43       88.74        1.11 o   0.9399E-01
   5   6  -6      120.65      113.65        1.11 o   0.4398E-01
   6   6  -6      270.05      262.07        1.08 o   0.1073E-01
   7   6  -6      107.84      100.26        0.86 o   0.5736E-01
   8   6  -6      137.50      133.86        0.95 o   0.3975E-01
   9   6  -6      192.25      195.05        0.99 o   0.1807E-01
  10   6  -6       49.74       51.31        1.02 o   0.1369E+00
  11   6  -6      107.97      107.20        1.00 o   0.6653E-01
  12   6  -6      118.56      116.05        1.10 o   0.5460E-01
  13   6  -6       53.87       55.12        1.19 o   0.1401E+00
  14   6  -6       94.67       90.91        1.13 o   0.8547E-01
  15   6  -6       64.52       66.33        1.18 o   0.1231E+00
  16   6  -6       50.35       47.97        1.22 o   0.1269E+00
  17   6  -6       93.46       94.45        1.32 o   0.8657E-01
  18   6  -6       57.85       58.73        1.45 o   0.1429E+00
  19   6  -6       75.26       74.18        1.52 o   0.1210E+00
  20   6  -6       95.18       95.06        1.50 o   0.7970E-01
  21   6  -6       19.55       23.17        2.64 o   0.3742E-01
  22   6  -6       11.64       18.45        3.74 <   0.0000E+00
  23   6  -6       53.70       56.71        1.61 o   0.1338E+00
  24   6  -6        8.03       12.15        6.03 <   0.0000E+00
  25   6  -6       19.00       23.20        2.99 o   0.3536E-01
  26   6  -6       21.21       25.35        2.88 o   0.4454E-01
  27   6  -6       17.82       25.52        3.27 o   0.3888E-01
  28   6  -6       31.91       35.37        2.48 o   0.8225E-01
  29   6  -6       25.64       26.94        2.81 o   0.5163E-01
  30   6  -6       49.37       47.83        2.28 o   0.1297E+00
  31   6  -6       18.95       19.33        3.72 o   0.2593E-01
  32   6  -6       17.09        7.91        5.38 <   0.0000E+00
  33   6  -6       39.72       40.33        3.64 o   0.1083E+00
   0   8  -6      243.23      250.70        1.57 o   0.1221E-01
   1   8  -6      172.67      169.80        1.21 o   0.2477E-01
   2   8  -6       86.27       84.91        1.31 o   0.1001E+00
   3   8  -6       28.18       32.80        1.55 o   0.6706E-01
   4   8  -6       18.86        7.09        2.47 o   0.4438E-02
   5   8  -6      211.57      204.31        1.27 o   0.1652E-01
   6   8  -6      186.87      188.54        1.29 o   0.2026E-01
   7   8  -6      235.13      234.50        1.36 o   0.1349E-01
   8   8  -6      122.18      119.83        1.39 o   0.5165E-01
   9   8  -6       78.50       77.94        1.31 o   0.1146E+00
  10   8  -6        9.19        6.48        4.11 <   0.0000E+00
  11   8  -6       49.72       53.19        1.14 o   0.1298E+00
  12   8  -6      112.38      116.62        1.40 o   0.5389E-01
  13   8  -6      148.41      154.72        1.21 o   0.2909E-01
  14   8  -6       68.44       72.36        1.22 o   0.1166E+00
  15   8  -6        7.99       13.49        4.29 <   0.0000E+00
  16   8  -6       40.66       43.86        1.61 o   0.1135E+00
  17   8  -6       39.44       42.22        1.68 o   0.1091E+00
  18   8  -6       33.11       41.07        1.92 o   0.8099E-01
  19   8  -6      108.24      106.70        1.41 o   0.6620E-01
  20   8  -6       98.03      100.54        1.45 o   0.7587E-01
  21   8  -6        4.52        1.74       11.80 <   0.0000E+00
  22   8  -6       17.26       20.83        3.16 o   0.2638E-01
  23   8  -6       31.32       34.73        2.27 o   0.7850E-01
  24   8  -6       16.00       17.16        3.52 o   0.2171E-01
  25   8  -6       33.03       34.14        2.32 o   0.8032E-01
  26   8  -6       33.77       34.44        2.13 o   0.8091E-01
  27   8  -6        4.93       12.79       10.68 <   0.0000E+00
  28   8  -6       32.90       40.39        2.34 o   0.7937E-01
  29   8  -6       46.57       45.33        2.25 o   0.1245E+00
  30   8  -6       43.74       42.34        2.53 o   0.1162E+00
  31   8  -6       -8.09       15.73       11.03 <   0.0000E+00
  32   8  -6      -20.69        6.85        6.23 <   0.0000E+00
   0  10  -6       75.77       73.72        2.19 o   0.1189E+00
   1  10  -6      147.82      152.88        1.36 o   0.2878E-01
   2  10  -6      113.83      119.26        1.36 o   0.5139E-01
   3  10  -6       64.50       65.89        1.41 o   0.1328E+00
   4  10  -6      178.40      176.52        1.42 o   0.2323E-01
   5  10  -6      125.73      127.12        1.29 o   0.4590E-01
   6  10  -6       68.90       65.99        1.34 o   0.1252E+00
   7  10  -6      251.77      252.89        1.66 o   0.1178E-01
   8  10  -6       47.88       50.20        1.85 o   0.1312E+00
   9  10  -6       85.98       87.26        1.61 o   0.1004E+00
  10  10  -6      164.34      165.55        1.58 o   0.2620E-01
  11  10  -6      101.43      107.07        1.41 o   0.5632E-01
  12  10  -6       40.68       38.11        2.16 o   0.7681E-01
  13  10  -6      117.90      112.09        1.84 o   0.5442E-01
  14  10  -6       28.18       29.39        2.27 o   0.6233E-01
  15  10  -6       31.18       32.20        2.21 o   0.7103E-01
  16  10  -6      126.05      125.24        1.68 o   0.4778E-01
  17  10  -6       18.56       16.43        3.04 o   0.1857E-01
  18  10  -6       15.97       15.94        3.69 o   0.2161E-01
  19  10  -6       51.42       52.56        2.04 o   0.1348E+00
  20  10  -6       36.95       36.85        2.24 o   0.9429E-01
  21  10  -6       47.42       52.58        2.14 o   0.1129E+00
  22  10  -6       64.72       68.39        1.89 o   0.1208E+00
  23  10  -6       25.26       27.04        2.74 o   0.4872E-01
  24  10  -6       20.80       19.85        3.26 o   0.2914E-01
  25  10  -6       25.21       21.84        2.83 o   0.3461E-01
  26  10  -6       56.50       57.65        2.14 o   0.1421E+00
  27  10  -6        8.97        7.48        6.48 <   0.0000E+00
  28  10  -6        5.92        9.63       11.32 <   0.0000E+00
  29  10  -6       35.38       39.92        2.84 o   0.9391E-01
  30  10  -6       -6.67       11.92       12.04 <   0.0000E+00
  31  10  -6        8.80       10.94       11.28 <   0.0000E+00
   0  12  -6       23.12       27.83        2.98 o   0.4482E-01
   1  12  -6       15.04       20.55        3.82 o   0.3020E-01
   2  12  -6       50.50       39.62        2.20 o   0.4239E-01
   3  12  -6      222.40      223.10        1.78 o   0.1482E-01
   4  12  -6       70.73       64.75        1.73 o   0.1031E+00
   5  12  -6      136.44      142.19        1.68 o   0.3472E-01
   6  12  -6       18.43       22.50        2.87 o   0.3369E-01
   7  12  -6       33.79       35.74        1.93 o   0.8658E-01
   8  12  -6       33.98       23.95        2.12 o   0.3509E-01
   9  12  -6      242.66      244.60        1.57 o   0.1252E-01
  10  12  -6       48.48       38.95        2.14 o   0.6191E-01
  11  12  -6      109.39      111.51        1.94 o   0.6234E-01
  12  12  -6        8.83        8.54        7.22 <   0.0000E+00
  13  12  -6       51.24       48.68        2.30 o   0.1274E+00
  14  12  -6       14.72       12.03        4.65 <   0.0000E+00
  15  12  -6      103.89      101.09        1.76 o   0.7105E-01
  16  12  -6       46.27       42.41        2.05 o   0.1060E+00
  17  12  -6       87.18       87.01        1.91 o   0.9870E-01
  18  12  -6       16.79       26.03        3.61 o   0.3752E-01
  19  12  -6       25.37       29.34        2.41 o   0.5886E-01
  20  12  -6       -4.15       12.11       14.29 <   0.0000E+00
  21  12  -6       20.35       19.54        3.35 o   0.2502E-01
  22  12  -6       21.07       18.76        3.13 o   0.2526E-01
  23  12  -6       74.68       76.57        1.97 o   0.1163E+00
  24  12  -6       18.71       11.70        3.33 o   0.9828E-02
  25  12  -6       38.07       36.19        2.19 o   0.9148E-01
  26  12  -6       19.56       18.23        3.36 o   0.2294E-01
  27  12  -6       21.59       25.31        3.38 o   0.4351E-01
  28  12  -6      -11.13        3.87        7.33 <   0.0000E+00
  29  12  -6       24.74       28.98        3.87 o   0.5487E-01
  30  12  -6        7.60        7.85       15.57 <   0.0000E+00
   0  14  -6      113.22      108.38        3.19 o   0.5777E-01
   1  14  -6       91.25       93.37        2.27 o   0.8868E-01
   2  14  -6       45.78       34.66        2.66 o   0.5072E-01
   3  14  -6      120.17      120.94        2.00 o   0.5073E-01
   4  14  -6       84.76       81.72        2.03 o   0.9973E-01
   5  14  -6      111.57      111.62        2.03 o   0.6115E-01
   6  14  -6      118.67      107.54        2.03 o   0.3795E-01
   7  14  -6      154.65      153.08        2.02 o   0.3109E-01
   8  14  -6       34.23       15.60        2.99 o   0.1129E-01
   9  14  -6      107.35      105.54        2.06 o   0.6708E-01
  10  14  -6      117.31      115.09        1.90 o   0.5613E-01
  11  14  -6       96.62       99.86        1.92 o   0.7207E-01
  12  14  -6       67.53       64.88        2.20 o   0.1301E+00
  13  14  -6       60.77       63.49        2.23 o   0.1319E+00
  14  14  -6       53.06       53.43        2.25 o   0.1408E+00
  15  14  -6       39.95       38.34        2.55 o   0.1028E+00
  16  14  -6       66.72       63.34        2.29 o   0.1302E+00
  17  14  -6       42.72       44.43        2.32 o   0.1201E+00
  18  14  -6       -8.50       12.54        8.67 <   0.0000E+00
  19  14  -6       18.93       26.16        3.06 o   0.4087E-01
  20  14  -6       56.11       56.54        1.90 o   0.1427E+00
  21  14  -6       27.81       29.30        2.35 o   0.6321E-01
  22  14  -6       44.39       47.02        2.09 o   0.1224E+00
  23  14  -6       12.79       16.77        4.59 <   0.0000E+00
  24  14  -6       17.74       18.66        3.87 o   0.2475E-01
  25  14  -6       10.38       11.88        6.21 <   0.0000E+00
  26  14  -6       49.65       45.06        2.95 o   0.1079E+00
  27  14  -6       19.74       11.52        7.23 <   0.0000E+00
  28  14  -6       15.42       25.68       10.11 <   0.0000E+00
  29  14  -6       31.62       25.08        7.82 o   0.3998E-01
   0  16  -6       56.01       44.32        3.13 o   0.3803E-01
   1  16  -6      122.78      128.04        1.93 o   0.4285E-01
   2  16  -6       18.66       15.20        3.92 o   0.1487E-01
   3  16  -6       13.66       13.61        4.57 <   0.0000E+00
   4  16  -6       32.45       30.29        2.41 o   0.5784E-01
   5  16  -6      132.10      134.47        1.95 o   0.3967E-01
   6  16  -6       58.47       33.93        2.36 o   0.0000E+00
   7  16  -6      169.71      173.97        1.97 o   0.2297E-01
   8  16  -6       27.76       23.08        3.29 o   0.3208E-01
   9  16  -6       42.78       45.87        2.24 o   0.1206E+00
  10  16  -6       10.59        6.78        7.02 <   0.0000E+00
  11  16  -6       38.63       38.09        2.59 o   0.9940E-01
  12  16  -6       50.36       41.18        2.50 o   0.5565E-01
  13  16  -6      121.21      123.08        2.19 o   0.4936E-01
  14  16  -6       19.95       18.58        4.37 o   0.2542E-01
  15  16  -6       10.85       17.91        8.23 <   0.0000E+00
  16  16  -6       15.87        9.84        5.15 <   0.0000E+00
  17  16  -6       32.49       30.90        2.76 o   0.6766E-01
  18  16  -6       21.94       14.60        3.64 o   0.1326E-01
  19  16  -6       86.05       79.77        2.24 o   0.8178E-01
  20  16  -6       30.90       24.08        3.15 o   0.3751E-01
  21  16  -6       17.18       21.08        4.86 <   0.0000E+00
  22  16  -6       -6.28       14.24       11.20 <   0.0000E+00
  23  16  -6       26.52       28.12        3.24 o   0.5654E-01
  24  16  -6      -17.12        1.74        5.13 <   0.0000E+00
  25  16  -6       29.19       30.68        5.42 o   0.6652E-01
  26  16  -6       28.87       13.05        6.87 o   0.1060E-01
   0  18  -6      107.25      111.57        2.85 o   0.5614E-01
   1  18  -6       39.12       39.34        2.44 o   0.1037E+00
   2  18  -6       41.71       40.46        2.35 o   0.1053E+00
   3  18  -6      108.09      109.60        1.90 o   0.6133E-01
   4  18  -6       44.36       26.14        2.60 o   0.1425E-01
   5  18  -6       81.75       81.67        2.12 o   0.1089E+00
   6  18  -6       89.16       93.61        2.11 o   0.7531E-01
   7  18  -6       75.09       73.19        2.15 o   0.1198E+00
   8  18  -6       33.03       30.19        2.70 o   0.5901E-01
   9  18  -6       90.82       91.99        2.29 o   0.8437E-01
  10  18  -6       29.75       25.59        3.27 o   0.4169E-01
  11  18  -6       57.51       59.73        2.44 o   0.1312E+00
  12  18  -6       46.65       52.12        2.62 o   0.1055E+00
  13  18  -6       20.21       14.07        4.08 o   0.1516E-01
  14  18  -6       53.90       51.67        2.89 o   0.1329E+00
  15  18  -6       41.62       43.91        3.20 o   0.1171E+00
  16  18  -6       46.00       49.23        2.67 o   0.1246E+00
  17  18  -6       43.42       38.86        2.59 o   0.8969E-01
  18  18  -6       24.85       25.31        3.45 o   0.4701E-01
  19  18  -6       22.03       17.29        3.77 o   0.2040E-01
  20  18  -6       55.51       54.98        2.75 o   0.1423E+00
  21  18  -6       25.36       21.11        4.11 o   0.3052E-01
  22  18  -6       16.92       14.66        6.98 <   0.0000E+00
  23  18  -6       20.77       24.07        9.47 <   0.0000E+00
   0  20  -6       30.36       34.22        3.83 o   0.7714E-01
   1  20  -6       20.62       17.64        3.50 o   0.1853E-01
   2  20  -6       54.16       50.26        2.26 o   0.1233E+00
   3  20  -6      109.87      110.39        1.98 o   0.6181E-01
   4  20  -6       66.63       62.19        2.29 o   0.1124E+00
   5  20  -6       54.55       54.03        2.34 o   0.1386E+00
   6  20  -6       -7.65        7.05       10.22 <   0.0000E+00
   7  20  -6       22.54       20.09        4.10 o   0.2864E-01
   8  20  -6       37.47       35.68        3.11 o   0.9090E-01
   9  20  -6       97.83       93.67        2.40 o   0.7962E-01
  10  20  -6       66.72       61.00        2.51 o   0.1022E+00
  11  20  -6       59.30       61.59        2.49 o   0.1377E+00
  12  20  -6       21.83        9.42        4.94 o   0.7146E-02
  13  20  -6       14.75       14.98        5.88 <   0.0000E+00
  14  20  -6       15.29       17.30        6.23 <   0.0000E+00
  15  20  -6       36.20       32.39        3.58 o   0.6852E-01
  16  20  -6       50.91       55.59        3.66 o   0.1201E+00
  17  20  -6       39.12       38.27        3.97 o   0.9718E-01
  18  20  -6       13.81        7.20        8.66 <   0.0000E+00
  19  20  -6       22.09       17.98        5.89 <   0.0000E+00
  20  20  -6      -12.54        7.24        9.87 <   0.0000E+00
   0  22  -6       27.39        8.33        4.01 o   0.5087E-02
   1  22  -6       59.69       62.88        2.21 o   0.1306E+00
   2  22  -6       37.81       39.75        2.54 o   0.1040E+00
   3  22  -6       21.23        2.76        3.86 o   0.2512E-02
   4  22  -6       65.80       68.28        2.59 o   0.1221E+00
   5  22  -6       49.15       47.20        2.80 o   0.1286E+00
   6  22  -6       21.55       10.02        4.27 o   0.7711E-02
   7  22  -6       74.12       74.66        2.52 o   0.1183E+00
   8  22  -6       37.99       34.21        2.99 o   0.7790E-01
   9  22  -6       33.07       18.90        3.34 o   0.1822E-01
  10  22  -6       62.27       68.52        2.87 o   0.9646E-01
  11  22  -6       21.41       19.24        5.51 <   0.0000E+00
  12  22  -6       21.74        9.81        6.77 <   0.0000E+00
  13  22  -6       55.35       58.84        4.25 o   0.1242E+00
  14  22  -6       15.96       13.96        7.67 <   0.0000E+00
  15  22  -6       18.47        6.43        9.52 <   0.0000E+00
  16  22  -6       31.68       32.97        6.27 o   0.7655E-01
  17  22  -6       11.42       12.29       13.34 <   0.0000E+00
   0  24  -6       69.16       69.16        6.02 o   0.1308E+00
   1  24  -6       45.67       40.34        6.22 o   0.8827E-01
   2  24  -6       20.12       27.55        6.86 <   0.0000E+00
   3  24  -6       11.75       10.54       11.57 <   0.0000E+00
   4  24  -6        5.90        7.81       24.32 <   0.0000E+00
   5  24  -6       21.41       24.41        6.60 <   0.0000E+00
   6  24  -6       80.79       80.48        4.05 o   0.1087E+00
   7  24  -6       53.18       47.93        4.43 o   0.1030E+00
   8  24  -6       41.11       42.05        4.67 o   0.1144E+00
   9  24  -6       13.39        8.65       14.84 <   0.0000E+00
  10  24  -6       28.53       12.10        7.28 o   0.9563E-02
   1   1  -5      133.48      135.58        0.93 o   0.3929E-01
   2   1  -5      117.43      108.30        0.92 o   0.5598E-01
   3   1  -5       52.48       35.67        0.90 o   0.1890E-01
   4   1  -5       93.95       93.70        0.85 o   0.8552E-01
   5   1  -5      184.81      186.91        0.78 o   0.2148E-01
   6   1  -5       90.78       86.71        0.65 o   0.9219E-01
   7   1  -5      147.89      157.19        0.66 o   0.3073E-01
   8   1  -5      255.71      254.12        0.79 o   0.1185E-01
   9   1  -5      139.60      131.25        0.67 o   0.3703E-01
  10   1  -5       91.43       95.88        0.67 o   0.7578E-01
  11   1  -5      221.71      227.48        0.81 o   0.1474E-01
  12   1  -5      100.46       99.28        0.75 o   0.7405E-01
  13   1  -5      147.59      152.79        0.87 o   0.2951E-01
  14   1  -5      108.52      104.83        0.88 o   0.6543E-01
  15   1  -5       86.63       88.44        0.91 o   0.9632E-01
  16   1  -5       32.89       36.03        1.12 o   0.8620E-01
  17   1  -5      147.86      153.50        0.95 o   0.2901E-01
  18   1  -5       45.42       46.36        1.12 o   0.1274E+00
  19   1  -5      137.06      140.68        1.00 o   0.3636E-01
  20   1  -5       36.89       34.02        1.26 o   0.8628E-01
  21   1  -5       88.76       95.35        1.48 o   0.7123E-01
  22   1  -5       41.41       48.71        1.81 o   0.7939E-01
  23   1  -5      134.57      141.27        1.55 o   0.3367E-01
  24   1  -5       81.12       83.28        1.64 o   0.9485E-01
  25   1  -5      140.34      145.18        1.76 o   0.3323E-01
  26   1  -5       21.68        6.66        3.11 o   0.4877E-02
  27   1  -5       89.64       90.88        1.86 o   0.8889E-01
  28   1  -5       43.89       45.80        2.16 o   0.1230E+00
  29   1  -5       67.67       67.07        2.17 o   0.1341E+00
  30   1  -5       43.41       40.73        2.47 o   0.1050E+00
  31   1  -5       81.94       79.81        2.02 o   0.1082E+00
  32   1  -5       11.84        7.45        5.37 <   0.0000E+00
  33   1  -5       20.98       28.69        3.53 o   0.4761E-01
  34   1  -5       11.09       19.58        7.48 <   0.0000E+00
  35   1  -5       22.78       20.07        6.81 <   0.0000E+00
   1   3  -5      177.33      187.78        0.94 o   0.2373E-01
   2   3  -5       74.62       73.99        0.83 o   0.1149E+00
   3   3  -5       91.78      102.88        0.83 o   0.8349E-01
   4   3  -5      178.67      162.83        0.76 o   0.2073E-01
   5   3  -5      229.05      235.13        0.74 o   0.1440E-01
   6   3  -5       47.37       52.64        0.71 o   0.1088E+00
   7   3  -5      172.04      167.03        0.70 o   0.2430E-01
   8   3  -5       61.22       54.71        0.68 o   0.1382E+00
   9   3  -5      251.44      249.34        0.79 o   0.1222E-01
  10   3  -5       46.48       47.99        0.76 o   0.1076E+00
  11   3  -5      214.82      219.04        0.79 o   0.1563E-01
  12   3  -5      116.48      116.00        0.83 o   0.5203E-01
  13   3  -5      120.77      120.32        0.88 o   0.5288E-01
  14   3  -5       24.41       18.34        1.43 o   0.1944E-01
  15   3  -5      204.83      209.11        1.08 o   0.1678E-01
  16   3  -5       41.69       40.44        1.20 o   0.1091E+00
  17   3  -5       74.27       77.19        1.07 o   0.1132E+00
  18   3  -5       95.65       98.75        1.05 o   0.7589E-01
  19   3  -5       56.04       58.31        1.21 o   0.1368E+00
  20   3  -5       42.65       36.76        1.61 o   0.8455E-01
  21   3  -5      182.05      187.54        1.53 o   0.1978E-01
  22   3  -5       58.41       48.90        1.69 o   0.5799E-01
  23   3  -5      113.78      117.10        1.58 o   0.5253E-01
  24   3  -5       59.82       59.27        1.85 o   0.1418E+00
  25   3  -5       98.08       99.31        1.79 o   0.7574E-01
  26   3  -5       39.03       33.29        2.26 o   0.6340E-01
  27   3  -5      128.20      130.52        1.82 o   0.4347E-01
  28   3  -5       33.92       24.50        2.46 o   0.3596E-01
  29   3  -5       71.07       72.12        1.98 o   0.1262E+00
  30   3  -5       26.49       26.46        2.67 o   0.5015E-01
  31   3  -5       31.70       27.17        2.37 o   0.4885E-01
  32   3  -5       33.82       29.83        2.62 o   0.5957E-01
  33   3  -5       51.51       53.15        3.40 o   0.1377E+00
  34   3  -5      -14.32       15.35       12.51 <   0.0000E+00
   1   5  -5       92.59       79.39        0.89 o   0.8348E-01
   2   5  -5      263.50      265.70        0.99 o   0.1091E-01
   3   5  -5       20.09        2.92        1.43 o   0.2999E-02
   4   5  -5      146.08      149.99        0.75 o   0.3102E-01
   5   5  -5       57.96       39.03        0.73 o   0.0000E+00
   6   5  -5       76.22       74.15        0.71 o   0.1180E+00
   7   5  -5      122.75      128.59        0.69 o   0.3179E-01
   8   5  -5      169.35      169.29        0.73 o   0.2532E-01
   9   5  -5      116.58      120.16        0.77 o   0.4622E-01
  10   5  -5       87.62       83.83        0.86 o   0.9313E-01
  11   5  -5      123.41      116.38        0.98 o   0.4779E-01
  12   5  -5      138.93      139.89        1.04 o   0.3633E-01
  13   5  -5      129.76      130.92        1.11 o   0.4283E-01
  14   5  -5      164.31      164.63        1.11 o   0.2614E-01
  15   5  -5      141.64      140.18        1.06 o   0.3540E-01
  16   5  -5       43.24       51.34        1.19 o   0.9088E-01
  17   5  -5       65.33       66.96        1.18 o   0.1277E+00
  18   5  -5      118.03      125.48        1.28 o   0.4053E-01
  19   5  -5      102.01      101.86        1.47 o   0.7312E-01
  20   5  -5      124.41      121.94        1.48 o   0.4975E-01
  21   5  -5      113.85      112.06        1.45 o   0.5969E-01
  22   5  -5       82.61       87.44        1.49 o   0.8903E-01
  23   5  -5       81.89       86.44        1.61 o   0.8654E-01
  24   5  -5       57.09       61.60        1.76 o   0.1168E+00
  25   5  -5       99.44       97.02        1.66 o   0.7815E-01
  26   5  -5       62.43       61.21        1.82 o   0.1398E+00
  27   5  -5       82.57       81.14        1.64 o   0.1073E+00
  28   5  -5       77.24       74.47        1.82 o   0.1149E+00
  29   5  -5       62.08       62.10        2.07 o   0.1402E+00
  30   5  -5       30.14       26.15        2.52 o   0.4782E-01
  31   5  -5       27.13       30.34        2.61 o   0.6273E-01
  32   5  -5       22.22       18.75        3.71 o   0.2543E-01
  33   5  -5       34.81       33.19        3.97 o   0.7574E-01
  34   5  -5       41.64       52.71        4.77 o   0.4179E-01
   1   7  -5      234.56      220.66        1.14 o   0.1229E-01
   2   7  -5       27.53       16.21        1.57 o   0.2264E-01
   3   7  -5       18.98       21.73        1.63 o   0.2139E-01
   4   7  -5      126.26      130.56        1.00 o   0.3869E-01
   5   7  -5      248.08      238.03        1.19 o   0.1200E-01
   6   7  -5       14.78       11.13        2.06 o   0.7009E-02
   7   7  -5       54.28       53.23        0.97 o   0.1329E+00
   8   7  -5       76.72       75.10        1.04 o   0.1186E+00
   9   7  -5       96.71       90.56        1.01 o   0.7459E-01
  10   7  -5       83.77       85.00        0.97 o   0.9912E-01
  11   7  -5      211.34      209.05        1.11 o   0.1632E-01
  12   7  -5       91.97       94.81        1.13 o   0.7660E-01
  13   7  -5      111.48      113.74        1.12 o   0.5471E-01
  14   7  -5       92.58       89.66        1.15 o   0.8845E-01
  15   7  -5      110.71      107.79        1.13 o   0.6333E-01
  16   7  -5       76.24       70.97        1.29 o   0.1130E+00
  17   7  -5      197.37      197.89        1.21 o   0.1849E-01
  18   7  -5       69.53       65.38        1.38 o   0.1157E+00
  19   7  -5      117.16      115.49        1.38 o   0.5590E-01
  20   7  -5       41.96       43.64        1.77 o   0.1181E+00
  21   7  -5       79.00       80.44        1.56 o   0.1103E+00
  22   7  -5       84.74       83.34        1.60 o   0.1029E+00
  23   7  -5       87.75       92.11        1.53 o   0.7846E-01
  24   7  -5       80.79       78.01        1.68 o   0.1092E+00
  25   7  -5       99.52       99.96        1.73 o   0.7398E-01
  26   7  -5       66.04       65.71        1.84 o   0.1359E+00
  27   7  -5       59.29       57.83        1.88 o   0.1394E+00
  28   7  -5       54.38       55.65        1.85 o   0.1400E+00
  29   7  -5       39.21       39.42        2.17 o   0.1004E+00
  30   7  -5       36.30       34.99        2.35 o   0.8421E-01
  31   7  -5       71.22       69.46        2.36 o   0.1282E+00
  32   7  -5       23.32       27.02        4.38 o   0.4931E-01
  33   7  -5       26.96       13.63        4.70 o   0.1191E-01
   1   9  -5       94.13       94.41        1.38 o   0.8638E-01
   2   9  -5      151.81      154.62        1.24 o   0.3204E-01
   3   9  -5       28.86       26.19        1.42 o   0.5263E-01
   4   9  -5      137.08      132.23        1.10 o   0.4045E-01
   5   9  -5       38.40       37.57        1.32 o   0.1021E+00
   6   9  -5      132.99      126.02        1.30 o   0.4321E-01
   7   9  -5       98.43       97.28        1.33 o   0.7917E-01
   8   9  -5      155.39      147.44        1.37 o   0.2990E-01
   9   9  -5       78.34       82.13        1.16 o   0.1074E+00
  10   9  -5      127.29      133.02        1.16 o   0.3671E-01
  11   9  -5       67.09       74.75        1.45 o   0.9734E-01
  12   9  -5      157.67      156.59        1.40 o   0.3015E-01
  13   9  -5       55.86       55.82        1.57 o   0.1422E+00
  14   9  -5      117.30      119.76        1.26 o   0.5147E-01
  15   9  -5      121.52      121.74        1.27 o   0.5097E-01
  16   9  -5       67.40       71.72        1.29 o   0.1164E+00
  17   9  -5       43.20       41.59        1.61 o   0.1088E+00
  18   9  -5      154.06      159.41        1.34 o   0.2759E-01
  19   9  -5       58.13       62.68        1.60 o   0.1192E+00
  20   9  -5       58.07       57.85        1.61 o   0.1429E+00
  21   9  -5       72.72       73.30        1.78 o   0.1203E+00
  22   9  -5       60.26       62.06        1.77 o   0.1287E+00
  23   9  -5       54.28       48.85        1.71 o   0.1104E+00
  24   9  -5      119.24      120.99        1.83 o   0.5100E-01
  25   9  -5       50.38       49.83        2.02 o   0.1322E+00
  26   9  -5       70.18       67.81        1.78 o   0.1266E+00
  27   9  -5       41.88       42.34        2.00 o   0.1174E+00
  28   9  -5       57.17       58.87        1.90 o   0.1390E+00
  29   9  -5       37.68       36.15        2.33 o   0.9254E-01
  30   9  -5       73.53       68.09        2.39 o   0.1081E+00
  31   9  -5       20.95       12.76        4.97 o   0.1102E-01
  32   9  -5       36.68       36.41        4.72 o   0.9111E-01
   1  11  -5       85.40       82.35        1.64 o   0.9987E-01
   2  11  -5      111.94      107.61        1.41 o   0.5987E-01
   3  11  -5       77.53       80.87        1.45 o   0.1143E+00
   4  11  -5       18.02       14.47        2.66 o   0.1184E-01
   5  11  -5      127.90      133.83        1.46 o   0.3555E-01
   6  11  -5       25.85       30.28        2.07 o   0.6158E-01
   7  11  -5       68.04       66.51        1.40 o   0.1278E+00
   8  11  -5      122.71      124.51        1.39 o   0.4622E-01
   9  11  -5      129.89      136.60        1.31 o   0.3342E-01
  10  11  -5      106.18      106.11        1.43 o   0.6576E-01
  11  11  -5       91.81       97.02        1.60 o   0.7796E-01
  12  11  -5       99.42       99.26        1.74 o   0.7632E-01
  13  11  -5       83.27       89.65        1.82 o   0.9029E-01
  14  11  -5      127.94      130.62        1.59 o   0.3909E-01
  15  11  -5      116.17      121.07        1.67 o   0.4847E-01
  16  11  -5       89.72       91.87        1.61 o   0.9041E-01
  17  11  -5       24.37       25.19        2.22 o   0.4159E-01
  18  11  -5       46.03       49.04        1.91 o   0.1196E+00
  19  11  -5       45.16       41.00        1.99 o   0.8935E-01
  20  11  -5       95.70       93.24        1.80 o   0.8400E-01
  21  11  -5       88.24       86.81        1.83 o   0.9669E-01
  22  11  -5       82.29       82.81        1.62 o   0.1066E+00
  23  11  -5       32.23       24.72        2.29 o   0.3904E-01
  24  11  -5       67.51       70.11        1.85 o   0.1190E+00
  25  11  -5       51.94       48.48        2.13 o   0.1177E+00
  26  11  -5       80.30       76.57        2.03 o   0.1057E+00
  27  11  -5       67.28       62.31        2.00 o   0.1141E+00
  28  11  -5       66.14       66.12        2.19 o   0.1364E+00
  29  11  -5       17.62       15.18        5.02 <   0.0000E+00
  30  11  -5       30.00       33.08        4.23 o   0.7374E-01
  31  11  -5       22.41       26.22        5.04 o   0.4616E-01
   1  13  -5       20.65       31.64        1.84 o   0.4076E-01
   2  13  -5      101.92      104.45        1.26 o   0.6528E-01
   3  13  -5       26.52       20.57        2.04 o   0.3765E-01
   4  13  -5       17.05       20.11        2.90 o   0.2651E-01
   5  13  -5       88.23       95.16        1.48 o   0.6316E-01
   6  13  -5       24.36       30.36        2.13 o   0.5718E-01
   7  13  -5       45.23       41.25        1.67 o   0.9558E-01
   8  13  -5      146.89      148.58        1.44 o   0.3203E-01
   9  13  -5       60.62       57.32        1.58 o   0.1373E+00
  10  13  -5       84.37       87.39        1.50 o   0.8916E-01
  11  13  -5      107.33      107.33        1.97 o   0.6509E-01
  12  13  -5       88.51       96.34        1.99 o   0.5666E-01
  13  13  -5       20.47        6.52        3.85 o   0.5001E-02
  14  13  -5      150.30      148.36        1.99 o   0.3292E-01
  15  13  -5       31.18       22.71        2.32 o   0.3259E-01
  16  13  -5       93.72       92.70        1.60 o   0.8723E-01
  17  13  -5       41.67       44.18        1.91 o   0.1162E+00
  18  13  -5       46.03       51.53        1.83 o   0.1089E+00
  19  13  -5       23.69       29.86        2.59 o   0.5511E-01
  20  13  -5       87.26       91.29        1.72 o   0.8037E-01
  21  13  -5       27.52       23.06        2.56 o   0.3580E-01
  22  13  -5       97.37       94.18        1.65 o   0.7978E-01
  23  13  -5       26.67       22.06        2.42 o   0.3244E-01
  24  13  -5       65.53       65.45        1.93 o   0.1370E+00
  25  13  -5       39.03       42.55        2.59 o   0.1063E+00
  26  13  -5       72.26       70.35        2.13 o   0.1257E+00
  27  13  -5       34.70       25.89        3.15 o   0.3803E-01
  28  13  -5       70.68       70.40        2.88 o   0.1294E+00
  29  13  -5       15.30       12.62        5.55 <   0.0000E+00
  30  13  -5       33.58       33.11        4.61 o   0.7915E-01
   1  15  -5       73.93       74.33        1.85 o   0.1231E+00
   2  15  -5       62.98       62.63        1.88 o   0.1400E+00
   3  15  -5       17.29       12.35        3.73 o   0.8521E-02
   4  15  -5       85.52       90.51        1.70 o   0.8484E-01
   5  15  -5       62.87       61.57        1.72 o   0.1393E+00
   6  15  -5       93.04       97.66        1.64 o   0.7342E-01
   7  15  -5       38.59       45.20        1.97 o   0.9331E-01
   8  15  -5       71.54       74.02        1.70 o   0.1109E+00
   9  15  -5       39.03       39.27        2.01 o   0.1022E+00
  10  15  -5      116.99      120.73        1.78 o   0.4780E-01
  11  15  -5       57.50       61.08        1.99 o   0.1315E+00
  12  15  -5      123.46      126.61        1.81 o   0.4540E-01
  13  15  -5       40.22       35.99        2.24 o   0.8253E-01
  14  15  -5       63.97       67.18        1.95 o   0.1186E+00
  15  15  -5       56.67       55.90        1.81 o   0.1425E+00
  16  15  -5       67.93       68.94        1.90 o   0.1242E+00
  17  15  -5       39.33       37.26        2.22 o   0.8802E-01
  18  15  -5      109.03      107.97        1.85 o   0.6503E-01
  19  15  -5       26.13       23.30        2.87 o   0.3465E-01
  20  15  -5       49.04       49.65        2.02 o   0.1357E+00
  21  15  -5       37.15       37.48        2.18 o   0.9647E-01
  22  15  -5       43.24       48.90        2.05 o   0.1045E+00
  23  15  -5       25.73       26.07        2.80 o   0.4772E-01
  24  15  -5       90.74       93.78        1.90 o   0.8340E-01
  25  15  -5       31.68       29.12        3.76 o   0.5464E-01
  26  15  -5       42.34       47.52        4.40 o   0.1052E+00
  27  15  -5       14.26       15.49        8.22 <   0.0000E+00
  28  15  -5       40.92       41.36        4.27 o   0.1103E+00
  29  15  -5      -13.99       10.21        9.43 <   0.0000E+00
   1  17  -5       83.70       91.46        1.93 o   0.6994E-01
   2  17  -5       20.52       18.68        3.36 o   0.2378E-01
   3  17  -5       24.60       24.15        2.84 o   0.4160E-01
   4  17  -5       85.57       87.16        1.80 o   0.9863E-01
   5  17  -5       82.78       84.45        2.00 o   0.1030E+00
   6  17  -5       40.40       36.91        2.28 o   0.9005E-01
   7  17  -5       23.64       29.32        3.11 o   0.5468E-01
   8  17  -5       31.74       38.15        2.76 o   0.8194E-01
   9  17  -5       38.99       39.08        2.66 o   0.1046E+00
  10  17  -5       64.99       65.47        2.33 o   0.1378E+00
  11  17  -5       64.58       62.81        2.31 o   0.1381E+00
  12  17  -5      106.73      106.89        2.18 o   0.6509E-01
  13  17  -5       26.00       22.09        3.35 o   0.3320E-01
  14  17  -5       69.19       70.79        2.27 o   0.1291E+00
  15  17  -5       63.35       66.04        2.40 o   0.1284E+00
  16  17  -5       55.71       57.26        2.30 o   0.1385E+00
  17  17  -5       50.34       50.17        2.43 o   0.1370E+00
  18  17  -5       80.88       80.02        2.17 o   0.1106E+00
  19  17  -5       33.82       31.68        2.56 o   0.6902E-01
  20  17  -5       38.42       40.07        2.45 o   0.1051E+00
  21  17  -5       50.91       49.77        2.49 o   0.1328E+00
  22  17  -5       53.57       51.67        2.51 o   0.1355E+00
  23  17  -5       27.48       24.95        4.70 o   0.4192E-01
  24  17  -5       62.83       58.42        4.29 o   0.1208E+00
  25  17  -5       34.33       27.30        5.39 o   0.4567E-01
  27  17  -5       27.72       28.16        6.64 o   0.5573E-01
   1  19  -5       20.69       12.15        3.45 o   0.1231E-01
   2  19  -5       98.42       99.00        1.88 o   0.7733E-01
   3  19  -5        5.77        1.73       10.54 <   0.0000E+00
   4  19  -5       39.84       46.92        2.13 o   0.7957E-01
   5  19  -5       10.03       23.10        6.58 <   0.0000E+00
   6  19  -5       -4.48       13.18       15.59 <   0.0000E+00
   7  19  -5       20.16       17.37        4.32 o   0.2198E-01
   8  19  -5       82.26       82.65        2.27 o   0.1029E+00
   9  19  -5       32.90       28.61        3.04 o   0.5462E-01
  10  19  -5       47.86       53.23        2.52 o   0.1075E+00
  11  19  -5       34.21       31.27        2.80 o   0.6667E-01
  12  19  -5       65.47       66.84        2.44 o   0.1349E+00
  13  19  -5       32.95       26.89        3.22 o   0.4858E-01
  14  19  -5       94.53       90.73        2.69 o   0.8298E-01
  15  19  -5       25.41       24.97        3.53 o   0.4491E-01
  16  19  -5       59.56       60.56        2.69 o   0.1411E+00
  17  19  -5       21.23       17.66        4.03 o   0.2223E-01
  18  19  -5       38.52       42.57        2.83 o   0.1053E+00
  19  19  -5       27.60       21.00        3.34 o   0.2866E-01
  20  19  -5       72.60       72.38        2.61 o   0.1249E+00
  21  19  -5       25.87       18.69        5.35 o   0.2153E-01
  22  19  -5       53.24       56.34        6.00 o   0.1314E+00
  23  19  -5       10.45       23.52       15.35 <   0.0000E+00
   1  21  -5       57.58       62.14        2.07 o   0.1208E+00
   2  21  -5       10.34        4.87        6.99 <   0.0000E+00
   3  21  -5       21.85       21.47        3.44 o   0.3297E-01
   4  21  -5       23.63       21.88        3.82 o   0.3619E-01
   5  21  -5       47.53       51.68        2.57 o   0.1225E+00
   6  21  -5       -6.77        6.68       12.49 <   0.0000E+00
   7  21  -5       30.63       41.70        3.08 o   0.4439E-01
   8  21  -5       34.10       38.50        3.02 o   0.9071E-01
   9  21  -5       50.27       49.41        2.63 o   0.1355E+00
  10  21  -5       41.97       36.80        2.84 o   0.7698E-01
  11  21  -5       52.39       53.99        2.63 o   0.1391E+00
  12  21  -5       47.22       43.65        3.12 o   0.1138E+00
  13  21  -5       45.08       36.36        3.27 o   0.6326E-01
  14  21  -5       39.98       35.33        3.41 o   0.8096E-01
  15  21  -5       61.12       60.57        2.49 o   0.1415E+00
  16  21  -5       36.80       37.14        3.52 o   0.9209E-01
  17  21  -5       28.37       26.13        4.39 o   0.4708E-01
  18  21  -5       37.79       42.32        5.03 o   0.1020E+00
  19  21  -5       31.65       12.42        7.44 o   0.8908E-02
   1  23  -5       19.16       11.91        4.18 o   0.1036E-01
   2  23  -5       42.43       47.50        2.64 o   0.1066E+00
   3  23  -5       17.18       15.12        4.69 <   0.0000E+00
   4  23  -5       27.24       31.29        3.35 o   0.6550E-01
   5  23  -5       20.42       19.79        4.00 o   0.2756E-01
   6  23  -5       46.53       41.20        2.75 o   0.9180E-01
   7  23  -5       27.54       14.04        3.54 o   0.1081E-01
   8  23  -5       47.90       49.20        2.73 o   0.1336E+00
   9  23  -5       23.69       20.58        4.54 o   0.2990E-01
  10  23  -5       36.50       33.34        3.68 o   0.7707E-01
  11  23  -5       40.95       43.48        4.65 o   0.1135E+00
  12  23  -5       48.12       52.04        4.41 o   0.1285E+00
  13  23  -5       31.56       30.06        4.96 o   0.6210E-01
  14  23  -5       30.73       37.36        5.07 o   0.7567E-01
  15  23  -5       25.60       17.97        7.19 <   0.0000E+00
  16  23  -5       17.03       21.95       10.83 <   0.0000E+00
   2  25  -5       18.49       10.99       10.69 <   0.0000E+00
   3  25  -5        9.75        5.17       17.11 <   0.0000E+00
   4  25  -5      -14.45        7.25       11.07 <   0.0000E+00
   5  25  -5       49.28       48.61        6.14 o   0.1346E+00
   6  25  -5      -22.11        5.62        8.36 <   0.0000E+00
   7  25  -5       17.03       16.92        7.85 <   0.0000E+00
   8  25  -5       27.53       34.69        5.97 o   0.6376E-01
   9  25  -5       13.02       29.86       11.43 <   0.0000E+00
  10  25  -5      -13.73        5.99       13.87 <   0.0000E+00
  11  25  -5       51.72       52.03        6.31 o   0.1396E+00
   0   0  -4      188.35      227.63        1.72 o   0.0000E+00
   2   0  -4      352.92      354.39        1.66 o   0.7048E-02
   4   0  -4      371.46      357.38        1.59 o   0.6477E-02
   6   0  -4      199.15      206.73        0.86 o   0.1731E-01
   8   0  -4      215.16      222.33        0.94 o   0.1554E-01
  10   0  -4      350.23      348.29        1.12 o   0.7031E-02
  12   0  -4      200.05      202.97        1.04 o   0.1867E-01
  14   0  -4      149.74      151.08        1.08 o   0.3222E-01
  16   0  -4      246.06      246.15        1.23 o   0.1197E-01
  18   0  -4       64.88       63.84        1.21 o   0.1380E+00
  20   0  -4       72.50       76.46        1.69 o   0.1079E+00
  22   0  -4       86.72       87.03        2.15 o   0.9822E-01
  24   0  -4       48.07       57.44        2.44 o   0.5370E-01
  26   0  -4       96.92      103.15        2.76 o   0.7005E-01
  28   0  -4       48.12       49.08        3.19 o   0.1340E+00
  30   0  -4       19.70       27.88        5.01 o   0.4425E-01
  32   0  -4       63.38       63.63        2.94 o   0.1397E+00
  34   0  -4       35.96       36.05        4.48 o   0.8974E-01
  36   0  -4       35.67       40.56        6.51 o   0.9362E-01
   0   2  -4      355.40      332.48        1.91 o   0.4786E-02
   1   2  -4      147.00      126.86        0.96 o   0.3287E-01
   2   2  -4      234.06      232.29        0.86 o   0.1261E-01
   3   2  -4      242.70      214.93        0.87 o   0.8900E-02
   4   2  -4      239.50      243.49        0.81 o   0.1074E-01
   5   2  -4       83.75       80.04        0.59 o   0.1051E+00
   6   2  -4      245.70      231.25        0.70 o   0.1119E-01
   7   2  -4      267.91      257.89        0.69 o   0.1090E-01
   8   2  -4      187.76      180.35        0.60 o   0.2116E-01
   9   2  -4      234.84      212.57        0.63 o   0.1316E-01
  10   2  -4      218.54      210.25        0.64 o   0.1442E-01
  11   2  -4      119.71      124.33        0.63 o   0.4981E-01
  12   2  -4      189.44      184.88        0.76 o   0.2080E-01
  13   2  -4      174.06      169.53        0.80 o   0.2464E-01
  14   2  -4      155.86      159.07        0.84 o   0.2865E-01
  15   2  -4       80.89       78.51        0.85 o   0.1077E+00
  16   2  -4       88.29       94.87        0.89 o   0.7720E-01
  17   2  -4      111.93      116.97        0.92 o   0.5328E-01
  18   2  -4       76.56       81.24        1.01 o   0.8947E-01
  19   2  -4       95.82       98.09        1.05 o   0.7626E-01
  20   2  -4       45.64       50.37        1.09 o   0.1267E+00
  21   2  -4       14.99       20.63        2.08 o   0.2857E-01
  22   2  -4       41.74       38.03        1.69 o   0.9877E-01
  23   2  -4      107.61      108.70        1.67 o   0.6645E-01
  24   2  -4       15.01       21.61        3.85 o   0.3200E-01
  25   2  -4       61.02       62.17        1.86 o   0.1376E+00
  26   2  -4       36.24       39.31        2.15 o   0.9691E-01
  27   2  -4       31.85       39.08        2.24 o   0.7745E-01
  28   2  -4       19.13       24.11        3.10 o   0.3772E-01
  29   2  -4       67.72       68.58        1.83 o   0.1332E+00
  30   2  -4       15.59       12.84        3.41 o   0.1216E-01
  31   2  -4        9.66       11.82        5.84 <   0.0000E+00
  32   2  -4       15.19       15.37        3.86 o   0.1744E-01
  33   2  -4       30.59       34.94        3.01 o   0.7788E-01
  34   2  -4       37.69       38.36        3.63 o   0.1000E+00
  35   2  -4       32.78       26.51        6.64 o   0.4217E-01
   0   4  -4      399.68      399.80        1.78 o   0.5856E-02
   1   4  -4      240.70      233.78        0.96 o   0.1310E-01
   2   4  -4      235.96      231.47        0.92 o   0.1357E-01
   3   4  -4      148.30      137.79        0.75 o   0.3085E-01
   4   4  -4      155.29      160.21        0.66 o   0.3080E-01
   5   4  -4       29.76       19.26        0.79 o   0.1294E-01
   6   4  -4      354.83      355.14        0.80 o   0.6989E-02
   7   4  -4      134.95      127.96        0.59 o   0.3294E-01
   8   4  -4      153.53      147.18        0.62 o   0.3175E-01
   9   4  -4      101.76      106.66        0.66 o   0.5418E-01
  10   4  -4      120.81      122.02        0.68 o   0.5189E-01
  11   4  -4       87.71       85.56        0.76 o   0.9761E-01
  12   4  -4      217.42      224.54        0.92 o   0.1411E-01
  13   4  -4      150.15      143.11        0.90 o   0.3347E-01
  14   4  -4      190.11      188.28        0.91 o   0.2062E-01
  15   4  -4       42.58       45.25        1.04 o   0.1189E+00
  16   4  -4      136.25      134.11        0.93 o   0.4087E-01
  17   4  -4        2.40        9.05       11.65 <   0.0000E+00
  18   4  -4       78.45       81.10        1.13 o   0.1069E+00
  19   4  -4       75.12       74.98        1.12 o   0.1216E+00
  20   4  -4      110.01      107.30        1.23 o   0.6334E-01
  21   4  -4       26.51       29.67        1.68 o   0.5856E-01
  22   4  -4       70.54       76.56        1.51 o   0.1021E+00
  23   4  -4       38.94       43.30        1.78 o   0.1050E+00
  24   4  -4      -10.42       20.76        5.15 <   0.0000E+00
  25   4  -4       34.56       37.43        2.07 o   0.9241E-01
  26   4  -4       63.21       65.97        1.71 o   0.1208E+00
  27   4  -4       13.85       20.71        3.57 <   0.0000E+00
  28   4  -4       11.91       22.73        4.42 <   0.0000E+00
  29   4  -4       21.25       27.26        2.73 o   0.4629E-01
  30   4  -4       39.02       45.82        1.96 o   0.8202E-01
  31   4  -4       16.53       16.48        3.45 o   0.1834E-01
  32   4  -4       31.93       28.99        2.63 o   0.5860E-01
  33   4  -4       10.24        7.79        8.31 <   0.0000E+00
  34   4  -4       16.80       33.74       10.90 <   0.0000E+00
   0   6  -4      268.88      275.55        1.35 o   0.1051E-01
   1   6  -4      205.02      202.03        0.99 o   0.1777E-01
   2   6  -4      206.87      201.95        0.95 o   0.1679E-01
   3   6  -4      326.68      303.50        1.04 o   0.6719E-02
   4   6  -4      269.25      247.12        0.94 o   0.8709E-02
   5   6  -4       77.83       61.73        0.74 o   0.3788E-02
   6   6  -4      160.19      154.32        0.74 o   0.2834E-01
   7   6  -4      173.40      170.07        0.76 o   0.2436E-01
   8   6  -4      126.81      130.06        0.73 o   0.4744E-01
   9   6  -4       62.50       58.55        0.76 o   0.1341E+00
  10   6  -4      159.83      154.99        0.83 o   0.2910E-01
  11   6  -4       74.75       73.43        0.82 o   0.1192E+00
  12   6  -4       95.79       97.57        0.85 o   0.8052E-01
  13   6  -4      197.50      202.77        0.93 o   0.1812E-01
  14   6  -4      150.41      151.57        0.98 o   0.3260E-01
  15   6  -4       64.68       66.19        1.09 o   0.1320E+00
  16   6  -4      136.52      138.01        1.05 o   0.3990E-01
  17   6  -4      120.96      123.44        1.24 o   0.4925E-01
  18   6  -4       20.27       24.88        2.25 o   0.3820E-01
  19   6  -4      119.38      123.14        1.33 o   0.5049E-01
  20   6  -4       54.32       53.93        1.46 o   0.1392E+00
  21   6  -4       20.83       21.82        2.14 o   0.3093E-01
  22   6  -4       71.26       72.75        1.45 o   0.1202E+00
  23   6  -4       49.61       52.47        1.49 o   0.1339E+00
  24   6  -4       23.21       23.84        2.21 o   0.3892E-01
  25   6  -4       44.18       41.67        1.69 o   0.9798E-01
  26   6  -4       37.87       34.12        1.85 o   0.8057E-01
  27   6  -4       25.86       28.94        1.97 o   0.5330E-01
  28   6  -4       12.00       10.39        4.35 <   0.0000E+00
  29   6  -4       41.60       39.97        2.06 o   0.1075E+00
  30   6  -4       18.55       13.64        3.29 o   0.1319E-01
  31   6  -4        6.19        2.89       10.84 <   0.0000E+00
  32   6  -4       43.10       43.46        2.56 o   0.1197E+00
  33   6  -4       32.88       30.24        4.28 o   0.6201E-01
   0   8  -4      162.71      165.69        2.02 o   0.2827E-01
   1   8  -4      220.59      212.79        1.19 o   0.1545E-01
   2   8  -4      200.45      198.43        0.98 o   0.1851E-01
   3   8  -4      304.90      312.53        1.12 o   0.7878E-02
   4   8  -4      235.84      235.36        1.02 o   0.1336E-01
   5   8  -4      134.64      134.33        0.97 o   0.4194E-01
   6   8  -4      117.64      123.38        0.97 o   0.4355E-01
   7   8  -4       53.85       50.29        1.00 o   0.1305E+00
   8   8  -4       75.07       73.94        0.98 o   0.1194E+00
   9   8  -4      204.41      204.90        1.16 o   0.1764E-01
  10   8  -4      141.27      145.48        1.11 o   0.3004E-01
  11   8  -4      155.49      154.50        1.11 o   0.2930E-01
  12   8  -4      108.90      111.93        1.24 o   0.6001E-01
  13   8  -4      122.00      121.03        1.10 o   0.5106E-01
  14   8  -4       58.66       64.71        1.10 o   0.1188E+00
  15   8  -4      112.76      111.92        1.06 o   0.5538E-01
  16   8  -4      126.94      126.29        1.08 o   0.4614E-01
  17   8  -4      100.71      103.75        1.08 o   0.6416E-01
  18   8  -4       23.83       20.86        1.60 o   0.3015E-01
  19   8  -4       95.31       99.31        1.34 o   0.7207E-01
  20   8  -4       46.79       46.35        1.52 o   0.1285E+00
  21   8  -4       31.29       27.25        1.71 o   0.5209E-01
  22   8  -4       42.94       44.96        1.65 o   0.1210E+00
  23   8  -4       69.03       71.69        1.51 o   0.1219E+00
  24   8  -4       21.95       26.49        2.14 o   0.4776E-01
  25   8  -4       25.86       26.59        2.21 o   0.4826E-01
  26   8  -4       42.97       44.50        1.86 o   0.1212E+00
  27   8  -4       22.99       20.46        2.42 o   0.2642E-01
  28   8  -4      -15.59       10.05        3.39 <   0.0000E+00
  29   8  -4       29.30       31.90        2.48 o   0.6978E-01
  30   8  -4       11.11        7.33        5.46 <   0.0000E+00
  31   8  -4        7.71       12.94        8.66 <   0.0000E+00
  32   8  -4       38.31       36.96        3.04 o   0.9506E-01
  33   8  -4       48.93       37.89        6.55 o   0.4073E-01
   0  10  -4      270.45      263.80        2.11 o   0.1064E-01
   1  10  -4      204.82      197.65        1.59 o   0.1782E-01
   2  10  -4       83.90       81.93        1.43 o   0.9587E-01
   3  10  -4      221.38      219.54        1.48 o   0.1540E-01
   4  10  -4       94.14       97.52        1.27 o   0.7088E-01
   5  10  -4      132.98      129.38        1.39 o   0.4262E-01
   6  10  -4      185.55      195.77        1.32 o   0.1639E-01
   7  10  -4       75.76       74.89        1.16 o   0.1167E+00
   8  10  -4       55.29       51.73        1.33 o   0.1099E+00
   9  10  -4      158.48      162.98        1.26 o   0.2696E-01
  10  10  -4      131.65      140.98        1.25 o   0.3095E-01
  11  10  -4      115.09      122.67        1.31 o   0.4111E-01
  12  10  -4       97.59      100.82        1.43 o   0.6608E-01
  13  10  -4      110.67      108.57        1.34 o   0.6274E-01
  14  10  -4       85.88       84.45        1.39 o   0.1010E+00
  15  10  -4      107.59      107.22        1.10 o   0.6709E-01
  16  10  -4      106.24      111.12        1.12 o   0.5480E-01
  17  10  -4       66.28       71.63        1.38 o   0.1042E+00
  18  10  -4       28.72       34.14        1.69 o   0.7137E-01
  19  10  -4       31.49       29.74        1.80 o   0.6186E-01
  20  10  -4       65.87       67.17        1.53 o   0.1337E+00
  21  10  -4       24.65       23.50        2.14 o   0.3979E-01
  22  10  -4       66.45       66.39        1.66 o   0.1359E+00
  23  10  -4       63.85       60.93        1.82 o   0.1305E+00
  24  10  -4       15.74       20.61        3.41 o   0.2681E-01
  25  10  -4        7.64       16.04        7.25 <   0.0000E+00
  26  10  -4       43.28       46.30        2.02 o   0.1195E+00
  27  10  -4       17.37       19.46        3.25 o   0.2977E-01
  28  10  -4       32.68       36.26        2.49 o   0.8514E-01
  29  10  -4       28.62       22.75        3.19 o   0.3205E-01
  30  10  -4       33.10       34.05        3.20 o   0.8011E-01
  31  10  -4       14.83       18.07        6.39 <   0.0000E+00
  32  10  -4       29.80       33.45        4.07 o   0.7432E-01
   0  12  -4      138.88      120.64        2.30 o   0.2486E-01
   1  12  -4      266.84      269.62        1.73 o   0.1045E-01
   2  12  -4       64.93       59.83        1.78 o   0.1080E+00
   3  12  -4      168.45      163.25        1.58 o   0.2631E-01
   4  12  -4       49.26       43.38        1.51 o   0.9306E-01
   5  12  -4      149.97      162.60        1.36 o   0.2268E-01
   6  12  -4       60.14       50.65        1.49 o   0.6958E-01
   7  12  -4      229.05      229.10        1.55 o   0.1432E-01
   8  12  -4       33.85       33.26        2.10 o   0.6754E-01
   9  12  -4      115.36      112.79        1.48 o   0.5803E-01
  10  12  -4       40.01       41.93        1.70 o   0.1111E+00
  11  12  -4       70.26       70.13        1.64 o   0.1300E+00
  12  12  -4       48.23       46.15        1.89 o   0.1207E+00
  13  12  -4      200.96      199.33        1.66 o   0.1840E-01
  14  12  -4       36.20       29.34        1.83 o   0.5611E-01
  15  12  -4      117.28      117.97        1.38 o   0.5430E-01
  16  12  -4       23.24       24.33        2.16 o   0.4292E-01
  17  12  -4       71.80       73.27        1.46 o   0.1179E+00
  18  12  -4       21.18       18.24        2.53 o   0.2513E-01
  19  12  -4       88.10       85.07        1.52 o   0.9636E-01
  20  12  -4       19.50       18.26        2.52 o   0.2474E-01
  21  12  -4       24.83       25.40        2.11 o   0.4804E-01
  22  12  -4       10.30       10.44        4.97 <   0.0000E+00
  23  12  -4       69.44       68.69        1.76 o   0.1316E+00
  24  12  -4       26.00       25.04        2.55 o   0.4376E-01
  25  12  -4       39.59       41.61        2.36 o   0.1105E+00
  26  12  -4        6.84        4.54        9.52 <   0.0000E+00
  27  12  -4       12.32       18.18        5.62 <   0.0000E+00
  28  12  -4       17.16       14.82        4.35 o   0.1595E-01
  29  12  -4       58.52       58.90        2.68 o   0.1424E+00
  30  12  -4       20.85       14.41        5.54 <   0.0000E+00
  31  12  -4      -12.22       15.83        8.48 <   0.0000E+00
   0  14  -4      109.14      102.76        2.42 o   0.6405E-01
   1  14  -4      191.84      191.18        1.74 o   0.1986E-01
   2  14  -4       82.11       73.22        1.62 o   0.6319E-01
   3  14  -4      169.90      158.07        1.69 o   0.2369E-01
   4  14  -4      118.72      114.34        1.43 o   0.5486E-01
   5  14  -4       99.00      105.83        1.23 o   0.5155E-01
   6  14  -4      143.03      144.29        1.29 o   0.3453E-01
   7  14  -4       83.73       82.48        1.33 o   0.1052E+00
   8  14  -4       26.67       27.03        1.97 o   0.5022E-01
   9  14  -4       86.73       87.38        1.39 o   0.9897E-01
  10  14  -4      133.22      132.26        1.52 o   0.4217E-01
  11  14  -4       88.41       89.36        1.75 o   0.9459E-01
  12  14  -4       88.06       88.55        1.75 o   0.9666E-01
  13  14  -4       90.60       92.00        1.76 o   0.8887E-01
  14  14  -4       39.18       43.70        1.89 o   0.1077E+00
  15  14  -4       74.23       80.39        1.58 o   0.9068E-01
  16  14  -4       71.04       68.51        1.49 o   0.1264E+00
  17  14  -4       58.40       56.83        1.71 o   0.1389E+00
  18  14  -4       19.15       21.57        2.57 o   0.2872E-01
  19  14  -4       21.81       22.85        2.49 o   0.3415E-01
  20  14  -4       54.65       57.69        1.70 o   0.1286E+00
  21  14  -4        8.16       14.71        5.97 <   0.0000E+00
  22  14  -4       47.77       45.74        1.80 o   0.1252E+00
  23  14  -4       15.82       14.40        3.41 o   0.1503E-01
  24  14  -4      -14.69       12.06        3.99 <   0.0000E+00
  25  14  -4       13.19        7.58        6.19 <   0.0000E+00
  26  14  -4       57.35       59.56        2.57 o   0.1398E+00
  27  14  -4        9.70        6.25        9.17 <   0.0000E+00
  28  14  -4       20.79       22.05        4.56 o   0.3526E-01
  29  14  -4       14.83        7.65        5.72 <   0.0000E+00
   0  16  -4       37.60       14.57        3.61 o   0.1253E-01
   1  16  -4      156.62      156.90        1.80 o   0.2979E-01
   2  16  -4       44.86       20.91        2.18 o   0.7538E-02
   3  16  -4      209.61      206.79        1.69 o   0.1708E-01
   4  16  -4       66.16       60.23        1.73 o   0.1110E+00
   5  16  -4       90.15       95.38        1.54 o   0.7476E-01
   6  16  -4       17.61       16.77        3.20 o   0.2830E-01
   7  16  -4       58.66       58.08        1.83 o   0.1423E+00
   8  16  -4       15.76        5.23        3.80 o   0.2738E-02
   9  16  -4      130.64      132.25        1.76 o   0.4195E-01
  10  16  -4       37.73       34.99        2.33 o   0.8574E-01
  11  16  -4       94.50       97.80        1.83 o   0.7280E-01
  12  16  -4       37.28       32.26        2.64 o   0.6544E-01
  13  16  -4       93.44       89.52        2.09 o   0.8539E-01
  14  16  -4       25.63       27.39        2.79 o   0.5040E-01
  15  16  -4       80.52       79.83        1.83 o   0.1108E+00
  16  16  -4       39.61       35.54        2.42 o   0.7903E-01
  17  16  -4       81.41       80.56        1.93 o   0.1090E+00
  18  16  -4        5.28        1.49       12.96 <   0.0000E+00
  19  16  -4       61.53       62.29        2.01 o   0.1387E+00
  20  16  -4       -4.19        7.89       16.84 <   0.0000E+00
  21  16  -4      -13.79        9.50        4.56 <   0.0000E+00
  22  16  -4        8.80        6.66        6.88 <   0.0000E+00
  23  16  -4       45.83       45.85        2.46 o   0.1273E+00
  24  16  -4      -10.60        4.49        7.32 <   0.0000E+00
  25  16  -4       24.34       36.15        4.07 o   0.3844E-01
  26  16  -4       -8.21       15.53       13.01 <   0.0000E+00
  27  16  -4       27.39       22.33        5.43 o   0.3265E-01
  28  16  -4       12.49       15.96        9.47 <   0.0000E+00
  29  16  -4       21.65       29.17        7.85 <   0.0000E+00
   0  18  -4      116.78      105.30        2.72 o   0.3048E-01
   1  18  -4      135.19      127.64        1.91 o   0.4113E-01
   2  18  -4       81.69       76.97        1.87 o   0.1062E+00
   3  18  -4      106.08      102.18        1.80 o   0.6746E-01
   4  18  -4       85.72       91.78        1.84 o   0.7141E-01
   5  18  -4       70.03       68.10        2.22 o   0.1304E+00
   6  18  -4       43.19       45.18        2.51 o   0.1218E+00
   7  18  -4       81.68       87.07        2.18 o   0.8317E-01
   8  18  -4       26.49       21.20        2.98 o   0.3006E-01
   9  18  -4       42.96       45.32        2.51 o   0.1208E+00
  10  18  -4       70.13       75.04        2.25 o   0.1082E+00
  11  18  -4       46.45       50.50        2.48 o   0.1132E+00
  12  18  -4       26.40       29.25        3.18 o   0.5608E-01
  13  18  -4       64.87       70.26        2.28 o   0.1006E+00
  14  18  -4       56.26       52.87        2.09 o   0.1278E+00
  15  18  -4       54.31       53.22        2.14 o   0.1389E+00
  16  18  -4       74.84       79.72        2.01 o   0.9715E-01
  17  18  -4       42.79       42.02        2.55 o   0.1135E+00
  18  18  -4       -4.20       14.37       17.52 <   0.0000E+00
  19  18  -4       35.28       37.98        2.69 o   0.9490E-01
  20  18  -4       43.72       45.43        2.59 o   0.1233E+00
  21  18  -4       18.05        6.82        4.92 <   0.0000E+00
  22  18  -4       32.61       33.00        3.40 o   0.7606E-01
  23  18  -4       21.03       18.55        5.92 <   0.0000E+00
  24  18  -4      -14.93        5.35        7.79 <   0.0000E+00
  25  18  -4       25.51       16.81        8.72 <   0.0000E+00
   0  20  -4      119.29      115.30        2.48 o   0.5405E-01
   1  20  -4      112.73      111.50        1.87 o   0.6102E-01
   2  20  -4       54.50       49.44        2.25 o   0.1174E+00
   3  20  -4       77.75       77.69        2.05 o   0.1133E+00
   4  20  -4       28.91       27.32        2.84 o   0.5009E-01
   5  20  -4       62.38       61.12        2.38 o   0.1398E+00
   6  20  -4       75.36       75.40        2.37 o   0.1212E+00
   7  20  -4       88.78       88.88        2.27 o   0.9376E-01
   8  20  -4       26.15       26.24        3.36 o   0.4530E-01
   9  20  -4       36.70       38.75        2.72 o   0.9936E-01
  10  20  -4       22.98       26.96        3.66 o   0.4751E-01
  11  20  -4       34.17       39.57        2.83 o   0.8920E-01
  12  20  -4       54.15       50.96        2.51 o   0.1281E+00
  13  20  -4       74.92       75.93        2.24 o   0.1178E+00
  14  20  -4       38.58       38.48        3.05 o   0.1015E+00
  15  20  -4       37.76       35.12        2.78 o   0.8492E-01
  16  20  -4       50.99       51.62        2.55 o   0.1387E+00
  17  20  -4       29.64       31.37        3.17 o   0.7018E-01
  18  20  -4       28.56       24.08        3.16 o   0.3737E-01
  19  20  -4       43.01       42.68        3.07 o   0.1164E+00
  20  20  -4       15.75       24.01        5.83 <   0.0000E+00
  21  20  -4       15.03        3.35       10.92 <   0.0000E+00
  22  20  -4       13.23       27.02       13.23 <   0.0000E+00
  23  20  -4       27.37       28.00        7.71 <   0.0000E+00
  24  20  -4        5.98        3.99       28.99 <   0.0000E+00
   0  22  -4       81.25       87.55        3.05 o   0.7166E-01
   1  22  -4       58.71       55.37        2.34 o   0.1263E+00
   2  22  -4       48.64       43.20        2.53 o   0.9170E-01
   3  22  -4       85.61       84.30        2.35 o   0.1005E+00
   4  22  -4       40.17       32.56        2.96 o   0.5848E-01
   5  22  -4       37.55       39.57        2.97 o   0.1002E+00
   6  22  -4       61.56       66.61        2.47 o   0.1069E+00
   7  22  -4       38.21       33.77        2.91 o   0.7768E-01
   8  22  -4       41.57       38.87        2.79 o   0.8992E-01
   9  22  -4       48.44       48.61        2.66 o   0.1346E+00
  10  22  -4       41.74       36.21        2.61 o   0.7063E-01
  11  22  -4       36.88       32.01        2.64 o   0.6336E-01
  12  22  -4       45.35       45.73        2.84 o   0.1264E+00
  13  22  -4       42.27       45.17        3.37 o   0.1163E+00
  14  22  -4       44.14       43.61        2.73 o   0.1181E+00
  15  22  -4       37.41       32.96        3.61 o   0.7067E-01
  16  22  -4       27.50       24.72        4.58 o   0.3919E-01
  17  22  -4       41.83       39.46        5.15 o   0.9920E-01
   0  24  -4       49.77       45.25        4.48 o   0.1098E+00
   1  24  -4       41.64       32.76        3.37 o   0.5389E-01
   2  24  -4       65.80       63.53        2.94 o   0.1331E+00
   3  24  -4       53.62       43.48        3.08 o   0.5141E-01
   4  24  -4       66.11       66.02        2.91 o   0.1365E+00
   5  24  -4       33.63       27.45        3.63 o   0.4552E-01
   6  24  -4       35.01       31.08        3.30 o   0.6538E-01
   7  24  -4       28.39       27.81        3.78 o   0.5154E-01
   8  24  -4       26.75       26.88        4.30 o   0.5013E-01
   9  24  -4       29.61       25.93        4.30 o   0.4603E-01
  10  24  -4       58.36       59.92        3.29 o   0.1367E+00
  11  24  -4       22.83       14.38        6.13 <   0.0000E+00
  12  24  -4       32.61       41.50        4.61 o   0.6561E-01
  13  24  -4       21.82       19.78        6.00 <   0.0000E+00
  14  24  -4       35.00       27.39        4.70 o   0.4220E-01
   5  26  -4       22.66       21.18        8.50 <   0.0000E+00
   6  26  -4       23.58       22.79        8.03 <   0.0000E+00
   7  26  -4       41.73       40.50        6.75 o   0.1094E+00
   8  26  -4       31.63       21.89        7.29 o   0.2736E-01
   1   1  -3      237.91      238.10        0.92 o   0.1263E-01
   2   1  -3      199.84      202.04        0.81 o   0.1870E-01
   3   1  -3      280.98      273.40        0.86 o   0.8389E-02
   4   1  -3      104.86      105.78        0.60 o   0.5012E-01
   5   1  -3      139.33      144.82        0.51 o   0.3801E-01
   6   1  -3      141.44      119.41        0.53 o   0.2454E-02
   7   1  -3      224.41      227.32        0.57 o   0.1475E-01
   8   1  -3      237.33      239.10        0.61 o   0.1354E-01
   9   1  -3      203.55      209.03        0.61 o   0.1733E-01
  10   1  -3       58.05       52.40        0.61 o   0.1053E+00
  11   1  -3       90.10       87.61        0.61 o   0.7955E-01
  12   1  -3      152.99      151.52        0.65 o   0.3038E-01
  13   1  -3      211.34      206.02        0.77 o   0.1678E-01
  14   1  -3      128.98      115.75        0.78 o   0.4204E-01
  15   1  -3      294.88      306.22        1.01 o   0.8153E-02
  16   1  -3       65.86       54.14        0.95 o   0.3992E-01
  17   1  -3      122.93      126.72        0.85 o   0.4140E-01
  18   1  -3       82.81       81.84        0.88 o   0.1050E+00
  19   1  -3      126.24      129.23        0.94 o   0.4466E-01
  20   1  -3       78.69       77.27        1.14 o   0.1140E+00
  21   1  -3      197.12      208.31        1.15 o   0.1530E-01
  22   1  -3       86.57       77.80        1.23 o   0.6380E-01
  23   1  -3       87.30       89.60        1.42 o   0.9229E-01
  24   1  -3       72.16       73.57        1.77 o   0.1109E+00
  25   1  -3       53.12       51.12        1.89 o   0.1377E+00
  26   1  -3       24.52       13.39        2.58 o   0.1248E-01
  27   1  -3      120.45      122.93        1.98 o   0.4945E-01
  28   1  -3       66.07       60.22        2.00 o   0.1170E+00
  29   1  -3       66.56       64.44        2.04 o   0.1335E+00
  30   1  -3       28.07       33.55        2.55 o   0.6919E-01
  31   1  -3       25.83       24.53        2.81 o   0.4440E-01
  32   1  -3       16.09       13.97        4.06 o   0.1373E-01
  33   1  -3       74.04       71.57        2.08 o   0.1217E+00
  34   1  -3       47.25       36.88        3.13 o   0.5057E-01
  35   1  -3       54.38       57.41        4.10 o   0.1341E+00
  36   1  -3       24.40        6.47        7.10 <   0.0000E+00
   1   3  -3      101.76      103.97        0.78 o   0.6542E-01
   2   3  -3      250.33      243.49        0.82 o   0.1202E-01
   3   3  -3       82.83       80.44        0.56 o   0.0000E+00
   4   3  -3       93.91       86.56        0.55 o   0.3040E-01
   5   3  -3      305.93      306.80        0.71 o   0.8143E-02
   6   3  -3       72.33       54.69        0.53 o   0.1547E-01
   7   3  -3       55.82       51.61        0.58 o   0.1306E+00
   8   3  -3      245.82      206.08        0.67 o   0.4873E-02
   9   3  -3       80.52       73.82        0.57 o   0.7954E-01
  10   3  -3       59.84       53.48        0.63 o   0.7294E-01
  11   3  -3      332.94      341.70        0.80 o   0.7460E-02
  12   3  -3       78.81       80.49        0.67 o   0.1144E+00
  13   3  -3      183.49      184.52        0.82 o   0.2074E-01
  14   3  -3      104.56      102.76        0.87 o   0.6697E-01
  15   3  -3       37.68       35.57        1.06 o   0.9984E-01
  16   3  -3       81.60       79.82        0.97 o   0.1017E+00
  17   3  -3      264.56      269.57        1.12 o   0.1032E-01
  18   3  -3       51.44       41.98        1.13 o   0.3478E-01
  19   3  -3      197.23      205.20        1.03 o   0.1595E-01
  20   3  -3      101.17      102.26        1.15 o   0.7114E-01
  21   3  -3       28.92       28.93        1.64 o   0.5757E-01
  22   3  -3       62.68       66.43        1.31 o   0.1248E+00
  23   3  -3      131.04      134.62        1.50 o   0.4149E-01
  24   3  -3       35.97       22.58        2.09 o   0.2536E-01
  25   3  -3      148.57      149.00        1.49 o   0.3351E-01
  26   3  -3       34.69       29.98        1.96 o   0.5469E-01
  27   3  -3       24.36       27.68        2.17 o   0.5354E-01
  28   3  -3       45.59       47.99        1.85 o   0.1278E+00
  29   3  -3       55.10       57.74        1.80 o   0.1308E+00
  30   3  -3       25.06       10.92        2.54 o   0.8891E-02
  31   3  -3      113.26      106.89        1.67 o   0.5624E-01
  32   3  -3       23.28        5.05        3.14 o   0.3490E-02
  33   3  -3       29.19       29.27        2.56 o   0.6111E-01
  34   3  -3       36.62       33.41        4.81 o   0.7539E-01
   1   5  -3       68.35       62.45        0.85 o   0.1767E-01
   2   5  -3      231.83      226.17        0.91 o   0.1383E-01
   3   5  -3       63.18       72.93        0.77 o   0.0000E+00
   4   5  -3      304.82      294.19        0.89 o   0.8671E-02
   5   5  -3      109.52      108.15        0.67 o   0.6306E-01
   6   5  -3      256.88      266.32        0.73 o   0.1174E-01
   7   5  -3       31.62       29.91        0.75 o   0.7677E-01
   8   5  -3      153.85      142.19        0.67 o   0.2043E-01
   9   5  -3       50.34       39.51        0.65 o   0.1006E+00
  10   5  -3      153.88      146.27        0.67 o   0.2996E-01
  11   5  -3      196.09      183.14        0.76 o   0.1901E-01
  12   5  -3      227.96      219.63        0.86 o   0.1457E-01
  13   5  -3      152.42      155.18        0.82 o   0.2767E-01
  14   5  -3      107.99      108.43        0.82 o   0.6063E-01
  15   5  -3      121.83      121.68        0.98 o   0.4959E-01
  16   5  -3       55.05       53.76        1.12 o   0.1424E+00
  17   5  -3      184.22      180.19        1.06 o   0.2194E-01
  18   5  -3      235.91      236.20        1.07 o   0.1314E-01
  19   5  -3      114.61      116.94        1.04 o   0.5456E-01
  20   5  -3       23.44       14.56        1.52 o   0.1247E-01
  21   5  -3       67.82       71.53        1.08 o   0.1261E+00
  22   5  -3       19.56       16.86        2.21 o   0.2326E-01
  23   5  -3      105.02      103.39        1.34 o   0.6982E-01
  24   5  -3      135.46      129.92        1.48 o   0.4111E-01
  25   5  -3       94.28       94.51        1.46 o   0.8419E-01
  26   5  -3       41.22       34.28        1.68 o   0.6100E-01
  27   5  -3       55.11       53.29        1.60 o   0.1352E+00
  28   5  -3       26.36       24.82        2.22 o   0.4113E-01
  29   5  -3       58.41       54.13        1.80 o   0.1192E+00
  30   5  -3       76.05       71.80        1.77 o   0.1136E+00
  31   5  -3       68.22       65.70        2.07 o   0.1286E+00
  32   5  -3       51.35       46.65        2.15 o   0.1085E+00
  33   5  -3       48.37       43.61        2.81 o   0.1014E+00
  34   5  -3      -26.87       23.16        7.73 <   0.0000E+00
   1   7  -3      224.05      221.49        1.14 o   0.1453E-01
   2   7  -3       25.40       18.85        1.33 o   0.3675E-01
   3   7  -3      131.79      128.30        0.95 o   0.4084E-01
   4   7  -3       83.44       77.02        0.89 o   0.7233E-01
   5   7  -3      204.92      193.70        0.88 o   0.1290E-01
   6   7  -3      167.89      154.36        0.78 o   0.1607E-01
   7   7  -3      145.03      158.28        0.73 o   0.3340E-01
   8   7  -3      128.25      133.62        0.73 o   0.4383E-01
   9   7  -3      189.95      195.37        0.84 o   0.1956E-01
  10   7  -3      120.33      124.67        0.93 o   0.4947E-01
  11   7  -3      109.31      108.61        0.87 o   0.6473E-01
  12   7  -3       89.35       88.39        0.87 o   0.9377E-01
  13   7  -3      153.04      153.33        0.88 o   0.2953E-01
  14   7  -3       64.33       67.03        0.95 o   0.1104E+00
  15   7  -3      251.00      254.11        1.01 o   0.1101E-01
  16   7  -3       96.57      102.87        1.04 o   0.5647E-01
  17   7  -3       18.48       19.69        1.85 o   0.2722E-01
  18   7  -3      102.96      102.80        1.03 o   0.7252E-01
  19   7  -3       76.81       77.15        1.11 o   0.1158E+00
  20   7  -3      108.47      107.11        1.19 o   0.6571E-01
  21   7  -3      202.04      198.94        1.32 o   0.1819E-01
  22   7  -3       80.24       78.80        1.35 o   0.1118E+00
  23   7  -3       43.84       45.74        1.50 o   0.1236E+00
  24   7  -3       49.97       50.92        1.44 o   0.1373E+00
  25   7  -3        9.82       14.15        4.66 <   0.0000E+00
  26   7  -3       56.20       54.31        1.63 o   0.1407E+00
  27   7  -3      113.52      111.96        1.54 o   0.5962E-01
  28   7  -3       51.68       48.62        1.84 o   0.1248E+00
  29   7  -3       54.89       57.16        2.17 o   0.1347E+00
  30   7  -3       44.69       43.09        2.35 o   0.1155E+00
  31   7  -3       13.80        1.95        4.35 <   0.0000E+00
  32   7  -3       41.77       37.71        2.34 o   0.8928E-01
  33   7  -3       76.75       66.21        2.91 o   0.4466E-01
   1   9  -3       62.26       52.88        1.13 o   0.9067E-01
   2   9  -3      253.56      242.48        1.17 o   0.1204E-01
   3   9  -3       55.91       51.76        1.00 o   0.1423E+00
   4   9  -3       72.04       63.86        0.90 o   0.8042E-01
   5   9  -3       41.06       31.68        1.01 o   0.1880E-01
   6   9  -3       17.93       15.26        1.45 o   0.1437E-01
   7   9  -3       17.33       19.10        2.03 o   0.1495E-01
   8   9  -3      302.24      297.08        1.16 o   0.8897E-02
   9   9  -3       30.64       29.76        1.39 o   0.6703E-01
  10   9  -3       70.64       78.59        1.16 o   0.6905E-01
  11   9  -3       91.88       96.35        1.05 o   0.6776E-01
  12   9  -3       85.61       82.61        1.07 o   0.1014E+00
  13   9  -3       77.07       72.33        1.00 o   0.1055E+00
  14   9  -3      210.07      211.36        1.05 o   0.1593E-01
  15   9  -3       51.01       48.35        1.13 o   0.9623E-01
  16   9  -3      127.14      131.66        0.97 o   0.4088E-01
  17   9  -3      102.66      108.00        0.95 o   0.5743E-01
  18   9  -3       28.15       26.38        1.42 o   0.5360E-01
  19   9  -3       85.96       80.48        1.10 o   0.9533E-01
  20   9  -3      158.18      157.20        1.32 o   0.2961E-01
  21   9  -3       39.40       33.54        1.84 o   0.6953E-01
  22   9  -3      145.97      146.17        1.50 o   0.3463E-01
  23   9  -3       76.74       78.54        1.51 o   0.1133E+00
  24   9  -3       11.94       11.13        3.88 <   0.0000E+00
  25   9  -3       56.49       56.20        1.82 o   0.1429E+00
  26   9  -3       61.58       63.92        1.85 o   0.1305E+00
  27   9  -3       25.60       19.06        2.66 o   0.2281E-01
  28   9  -3      111.40      109.20        1.99 o   0.6254E-01
  29   9  -3       54.61       42.77        2.43 o   0.2476E-01
  30   9  -3       14.09       15.38        5.07 <   0.0000E+00
  31   9  -3       48.41       44.69        2.40 o   0.1126E+00
  32   9  -3       27.58       24.39        3.64 o   0.4030E-01
   1  11  -3      124.36      128.52        1.46 o   0.3480E-01
   2  11  -3       75.94       74.46        1.37 o   0.1201E+00
   3  11  -3       40.31       36.64        1.26 o   0.1054E+00
   4  11  -3      157.29      158.30        1.03 o   0.2818E-01
   5  11  -3      186.50      197.55        1.06 o   0.1707E-01
   6  11  -3      136.54      132.96        1.09 o   0.4067E-01
   7  11  -3       59.00       57.48        1.15 o   0.1426E+00
   8  11  -3       19.37       23.41        1.97 o   0.3750E-01
   9  11  -3       83.16       82.14        1.23 o   0.1048E+00
  10  11  -3      109.09      106.39        1.24 o   0.6348E-01
  11  11  -3      162.88      169.40        1.13 o   0.2319E-01
  12  11  -3      122.36      125.34        1.19 o   0.4893E-01
  13  11  -3       43.04       45.58        1.39 o   0.1213E+00
  14  11  -3       29.93       38.21        1.62 o   0.6846E-01
  15  11  -3       53.97       53.09        1.39 o   0.1362E+00
  16  11  -3       78.09       78.23        1.28 o   0.1144E+00
  17  11  -3      127.38      132.62        1.21 o   0.3830E-01
  18  11  -3      161.30      164.01        1.31 o   0.2664E-01
  19  11  -3       77.06       79.60        1.53 o   0.1077E+00
  20  11  -3       91.13       91.58        1.48 o   0.8901E-01
  21  11  -3       25.53       23.04        2.26 o   0.3636E-01
  22  11  -3       70.82       71.72        1.77 o   0.1261E+00
  23  11  -3       62.60       61.27        1.85 o   0.1390E+00
  24  11  -3      106.30      105.75        1.79 o   0.6755E-01
  25  11  -3       73.57       70.14        1.76 o   0.1181E+00
  26  11  -3       60.02       59.56        2.14 o   0.1420E+00
  27  11  -3       35.38       31.58        2.47 o   0.6863E-01
  28  11  -3       43.14       39.85        2.33 o   0.9720E-01
  29  11  -3       20.41       19.58        3.92 o   0.2779E-01
  30  11  -3       68.50       66.60        2.67 o   0.1324E+00
  31  11  -3       57.27       53.67        3.03 o   0.1290E+00
  32  11  -3       57.62       46.40        5.68 o   0.3677E-01
   1  13  -3       70.60       70.51        1.60 o   0.1295E+00
   2  13  -3       94.03       91.80        1.58 o   0.8654E-01
   3  13  -3       45.84       52.19        1.35 o   0.1087E+00
   4  13  -3      145.42      145.46        1.18 o   0.3536E-01
   5  13  -3       95.36       95.76        1.10 o   0.8104E-01
   6  13  -3      134.29      142.59        1.15 o   0.3533E-01
   7  13  -3       71.87       75.23        1.24 o   0.1126E+00
   8  13  -3       61.64       62.03        1.32 o   0.1402E+00
   9  13  -3       60.91       65.45        1.36 o   0.9588E-01
  10  13  -3       94.87       99.31        1.32 o   0.6427E-01
  11  13  -3       64.73       68.09        1.42 o   0.1239E+00
  12  13  -3      126.17      130.66        1.34 o   0.4158E-01
  13  13  -3       48.37       45.43        1.36 o   0.1232E+00
  14  13  -3       43.91       43.35        1.40 o   0.1219E+00
  15  13  -3       63.17       64.13        1.44 o   0.1381E+00
  16  13  -3       76.29       76.18        1.39 o   0.1184E+00
  17  13  -3       29.37       22.26        1.97 o   0.3082E-01
  18  13  -3      172.26      176.33        1.50 o   0.2333E-01
  19  13  -3       24.44       19.89        2.54 o   0.2741E-01
  20  13  -3       71.21       74.01        1.58 o   0.1157E+00
  21  13  -3       66.95       67.28        1.73 o   0.1350E+00
  22  13  -3       41.83       47.31        1.93 o   0.1073E+00
  23  13  -3       27.42       14.41        2.49 o   0.1277E-01
  24  13  -3      123.59      125.09        1.84 o   0.4820E-01
  25  13  -3       33.82       26.05        2.70 o   0.4278E-01
  26  13  -3       60.78       60.17        2.48 o   0.1418E+00
  27  13  -3       49.37       42.03        2.34 o   0.6964E-01
  28  13  -3       24.14       19.54        3.18 o   0.2592E-01
  29  13  -3       11.77       13.04        7.69 <   0.0000E+00
  30  13  -3       74.65       74.64        3.22 o   0.1217E+00
  31  13  -3       31.52       10.69        7.10 o   0.7209E-02
   1  15  -3       73.88       76.65        1.73 o   0.1179E+00
   2  15  -3      134.35      140.25        1.52 o   0.3558E-01
   3  15  -3       13.53       19.42        3.33 o   0.2616E-01
   4  15  -3       25.95       30.85        1.90 o   0.6116E-01
   5  15  -3       85.58       88.27        1.40 o   0.8813E-01
   6  15  -3       -3.23        9.42       13.67 <   0.0000E+00
   7  15  -3       51.19       49.36        1.54 o   0.1284E+00
   8  15  -3      161.28      164.27        1.38 o   0.2721E-01
   9  15  -3       67.36       67.18        1.48 o   0.1348E+00
  10  15  -3       71.30       73.29        1.43 o   0.1207E+00
  11  15  -3       66.74       68.71        1.58 o   0.1260E+00
  12  15  -3       31.65       30.11        1.91 o   0.6068E-01
  13  15  -3        9.75        5.18        4.96 <   0.0000E+00
  14  15  -3      129.03      129.88        1.41 o   0.4143E-01
  15  15  -3       71.39       67.70        1.45 o   0.1237E+00
  16  15  -3       83.67       87.54        1.41 o   0.9183E-01
  17  15  -3       41.68       38.08        1.92 o   0.9452E-01
  18  15  -3       36.09       36.31        1.86 o   0.9467E-01
  19  15  -3       26.13       24.95        2.21 o   0.4001E-01
  20  15  -3      114.95      117.23        1.59 o   0.5220E-01
  21  15  -3       51.01       44.09        2.00 o   0.8669E-01
  22  15  -3      111.96      108.77        1.76 o   0.6150E-01
  23  15  -3       30.72       17.53        2.67 o   0.1763E-01
  24  15  -3       29.39       25.60        2.71 o   0.4371E-01
  25  15  -3       31.39       28.60        2.79 o   0.5658E-01
  26  15  -3       61.63       63.27        2.50 o   0.1355E+00
  27  15  -3       30.56       23.38        3.83 o   0.3399E-01
  28  15  -3       84.01       80.31        3.83 o   0.1016E+00
  29  15  -3       29.36        4.78        5.61 o   0.3135E-02
  30  15  -3       14.35       21.74       13.37 <   0.0000E+00
   1  17  -3      112.65      113.06        1.78 o   0.5960E-01
   2  17  -3       64.44       67.12        1.77 o   0.1327E+00
   3  17  -3       40.39       43.29        1.90 o   0.1121E+00
   4  17  -3       16.93        5.23        3.07 o   0.3849E-02
   5  17  -3       90.63       95.90        1.63 o   0.7505E-01
   6  17  -3       41.65       41.36        2.07 o   0.1028E+00
   7  17  -3       62.21       63.05        1.87 o   0.1407E+00
   8  17  -3       90.29       92.96        1.82 o   0.8627E-01
   9  17  -3       44.49       46.94        2.07 o   0.1227E+00
  10  17  -3       45.28       43.49        2.02 o   0.1242E+00
  11  17  -3       82.55       83.40        1.85 o   0.1027E+00
  12  17  -3       30.62       29.54        2.38 o   0.6526E-01
  13  17  -3       33.88       33.63        2.10 o   0.7784E-01
  14  17  -3       76.15       79.11        1.59 o   0.1087E+00
  15  17  -3       75.71       79.34        1.59 o   0.9814E-01
  16  17  -3       76.16       79.36        1.75 o   0.9641E-01
  17  17  -3       38.89       37.91        2.29 o   0.9967E-01
  18  17  -3       34.35       37.91        2.41 o   0.9162E-01
  19  17  -3       17.98        7.58        4.31 o   0.5563E-02
  20  17  -3       86.06       89.03        2.21 o   0.9143E-01
  21  17  -3       71.26       68.87        2.64 o   0.1253E+00
  22  17  -3       68.44       74.67        2.63 o   0.9404E-01
  23  17  -3       10.52        3.97        7.27 <   0.0000E+00
  24  17  -3       30.62       33.50        2.96 o   0.7640E-01
  25  17  -3       16.32       11.36        5.78 <   0.0000E+00
  26  17  -3       45.33       49.49        4.27 o   0.1208E+00
  27  17  -3       43.22       41.61        4.82 o   0.1106E+00
  28  17  -3       55.44       58.20        4.42 o   0.1353E+00
   1  19  -3       23.11       20.90        3.01 o   0.2441E-01
   2  19  -3       65.01       64.49        1.98 o   0.1378E+00
   3  19  -3       32.23       29.82        2.31 o   0.6199E-01
   4  19  -3      103.35      109.59        1.70 o   0.5023E-01
   5  19  -3       29.01       23.25        2.75 o   0.3324E-01
   6  19  -3       82.04       79.84        2.21 o   0.1081E+00
   7  19  -3       11.56       10.27        6.29 <   0.0000E+00
   8  19  -3       38.32       38.75        2.51 o   0.1040E+00
   9  19  -3       18.93       18.88        3.95 o   0.2727E-01
  10  19  -3       54.16       60.80        2.37 o   0.9829E-01
  11  19  -3       21.86       12.00        3.47 o   0.9567E-02
  12  19  -3      101.59       97.79        2.03 o   0.7495E-01
  13  19  -3       21.02       14.73        3.61 o   0.1470E-01
  14  19  -3       22.00       10.88        3.12 o   0.8538E-02
  15  19  -3       45.34       45.97        2.46 o   0.1273E+00
  16  19  -3       41.87       44.93        2.59 o   0.1148E+00
  17  19  -3       31.89       24.80        2.87 o   0.3676E-01
  18  19  -3      114.55      115.32        2.21 o   0.5653E-01
  19  19  -3       30.71       23.20        3.76 o   0.3526E-01
  20  19  -3       20.37       21.21        4.43 o   0.3140E-01
  21  19  -3       30.09       31.44        3.75 o   0.7001E-01
  22  19  -3       20.70       24.56        5.02 o   0.4090E-01
  23  19  -3       23.95       22.75        6.68 <   0.0000E+00
  24  19  -3       86.13       80.37        4.18 o   0.8761E-01
  25  19  -3       29.68       13.90        7.86 <   0.0000E+00
   1  21  -3       62.97       60.65        2.12 o   0.1347E+00
   2  21  -3       36.95       30.52        2.83 o   0.6317E-01
   3  21  -3       16.21       21.40        4.25 <   0.0000E+00
   4  21  -3       14.05       15.97        4.91 <   0.0000E+00
   5  21  -3       79.43       81.49        2.30 o   0.1073E+00
   6  21  -3       40.76       42.97        2.70 o   0.1129E+00
   7  21  -3       26.43       21.41        2.87 o   0.3093E-01
   8  21  -3       29.22       32.17        2.84 o   0.7118E-01
   9  21  -3       31.75       29.10        2.82 o   0.5807E-01
  10  21  -3       34.16       28.50        2.78 o   0.5349E-01
  11  21  -3       73.47       74.34        2.20 o   0.1231E+00
  12  21  -3       45.65       43.45        2.52 o   0.1123E+00
  13  21  -3       21.17       24.44        3.30 o   0.3980E-01
  14  21  -3       31.13       39.83        2.95 o   0.6538E-01
  15  21  -3       24.02       22.63        3.46 o   0.3500E-01
  16  21  -3       39.24       38.91        2.76 o   0.1020E+00
  17  21  -3       69.86       70.29        2.69 o   0.1296E+00
  18  21  -3       47.87       38.82        3.00 o   0.5146E-01
  19  21  -3       45.80       49.08        3.82 o   0.1252E+00
  20  21  -3       43.85       45.13        4.85 o   0.1237E+00
  21  21  -3       30.81       17.22        7.58 o   0.1660E-01
  22  21  -3       37.51       33.05        7.18 o   0.6949E-01
   1  23  -3       28.87       28.11        3.88 o   0.5873E-01
   2  23  -3       71.85       70.95        2.25 o   0.1274E+00
   3  23  -3       25.92       16.17        3.45 o   0.1610E-01
   4  23  -3       14.98       16.13        5.31 <   0.0000E+00
   5  23  -3        7.45       10.72       10.41 <   0.0000E+00
   6  23  -3       18.75        6.01        4.31 o   0.4131E-02
   7  23  -3       28.64       23.72        3.38 o   0.4036E-01
   8  23  -3       80.56       79.09        2.54 o   0.1112E+00
   9  23  -3       19.73       16.02        4.18 o   0.1725E-01
  10  23  -3        7.21       11.56        9.34 <   0.0000E+00
  11  23  -3       15.24       13.25        4.70 <   0.0000E+00
  12  23  -3       20.24       14.14        4.28 o   0.1467E-01
  13  23  -3       32.97       32.79        3.50 o   0.7684E-01
  14  23  -3       67.05       65.31        2.91 o   0.1349E+00
  15  23  -3       40.04       40.29        6.30 o   0.1072E+00
  16  23  -3       34.21       36.17        6.54 o   0.8926E-01
  17  23  -3      -18.15       20.74        9.44 <   0.0000E+00
   1  25  -3       46.87       37.77        3.19 o   0.5718E-01
   2  25  -3       18.42        9.75        5.45 <   0.0000E+00
   3  25  -3       29.11       25.71        4.56 o   0.4547E-01
   4  25  -3       31.12       30.00        4.34 o   0.6511E-01
   5  25  -3       27.56       29.31        5.34 o   0.6030E-01
   6  25  -3       34.33       24.80        4.93 o   0.3339E-01
   7  25  -3       27.51       32.92        5.80 o   0.6728E-01
   8  25  -3        6.73       10.68       17.61 <   0.0000E+00
   9  25  -3       35.47       41.95        4.72 o   0.8538E-01
  10  25  -3       27.34       22.30        4.48 o   0.3266E-01
  11  25  -3       19.49       22.67        6.75 <   0.0000E+00
  12  25  -3       36.14       31.16        4.72 o   0.6050E-01
  13  25  -3       27.47       26.35        5.11 o   0.4826E-01
  14  25  -3       28.94       10.31        5.77 o   0.7093E-02
  15  25  -3       59.45       56.58        5.93 o   0.1294E+00
   0   0  -2      399.49      381.95        2.54 o   0.5788E-02
   2   0  -2      293.86      291.34        1.27 o   0.9308E-02
   4   0  -2      580.60      582.81        1.43 o   0.3626E-02
   6   0  -2      197.46      192.65        0.75 o   0.1453E-01
   8   0  -2      274.33      264.63        0.92 o   0.1045E-01
  10   0  -2      393.39      384.97        1.16 o   0.5665E-02
  12   0  -2      115.07      120.84        0.87 o   0.5791E-01
  14   0  -2      146.80      154.69        1.16 o   0.2188E-01
  16   0  -2      278.58      283.93        1.56 o   0.9613E-02
  18   0  -2       49.91       54.50        1.53 o   0.9170E-01
  20   0  -2       73.38       81.30        1.51 o   0.8649E-01
  22   0  -2      135.51      145.04        1.73 o   0.3368E-01
  24   0  -2       45.03       48.50        2.23 o   0.1266E+00
  26   0  -2       92.29       91.45        2.44 o   0.8949E-01
  28   0  -2       18.01       24.14        4.83 <   0.0000E+00
  30   0  -2       39.60       42.40        3.15 o   0.1102E+00
  32   0  -2       93.28       85.88        2.78 o   0.7282E-01
  34   0  -2       24.83       21.88        5.60 o   0.3423E-01
  36   0  -2        3.85       34.76       37.02 <   0.0000E+00
   0   2  -2      377.11      360.80        1.99 o   0.3267E-02
   1   2  -2      228.66      201.13        0.96 o   0.1185E-01
   2   2  -2      332.16      311.25        0.90 o   0.7062E-02
   3   2  -2      464.53      446.35        0.92 o   0.3816E-02
   4   2  -2      270.59      252.37        0.64 o   0.8303E-02
   5   2  -2      134.75      134.01        0.47 o   0.4185E-01
   6   2  -2      485.03      492.64        0.89 o   0.4584E-02
   7   2  -2      174.64      171.47        0.55 o   0.2157E-01
   8   2  -2      280.12      280.59        0.65 o   0.8655E-02
   9   2  -2      226.55      220.66        0.62 o   0.1307E-01
  10   2  -2      154.73      157.13        0.61 o   0.2913E-01
  11   2  -2       83.17       77.61        0.64 o   0.8414E-02
  12   2  -2      248.11      255.00        0.77 o   0.1223E-01
  13   2  -2      173.97      164.40        0.78 o   0.2460E-01
  14   2  -2      103.14      104.37        0.87 o   0.7108E-01
  15   2  -2       89.67       92.91        0.86 o   0.7992E-01
  16   2  -2       97.43      107.83        0.94 o   0.4875E-01
  17   2  -2      133.06      129.63        0.97 o   0.4104E-01
  18   2  -2       86.27       84.19        0.99 o   0.1003E+00
  19   2  -2      124.70      122.29        1.08 o   0.4750E-01
  20   2  -2       86.96       87.53        1.11 o   0.9313E-01
  21   2  -2       16.26       18.31        1.96 o   0.1844E-01
  22   2  -2       48.94       50.88        1.12 o   0.1303E+00
  23   2  -2      127.43      129.26        1.31 o   0.4318E-01
  24   2  -2       36.93       23.80        1.79 o   0.2837E-01
  25   2  -2       59.36       60.56        1.60 o   0.1370E+00
  26   2  -2       11.78        9.63        4.31 <   0.0000E+00
  27   2  -2       37.59       43.06        2.08 o   0.9191E-01
  28   2  -2       49.03       50.13        1.99 o   0.1355E+00
  29   2  -2       59.37       60.53        1.95 o   0.1379E+00
  30   2  -2       50.43       54.56        2.07 o   0.1309E+00
  31   2  -2       28.62       26.38        2.58 o   0.4479E-01
  32   2  -2       35.11       33.51        2.47 o   0.7613E-01
  33   2  -2       42.88       40.32        2.35 o   0.1074E+00
  34   2  -2       24.12       27.14        3.63 o   0.5124E-01
  35   2  -2       30.75       33.42        4.84 o   0.7608E-01
  36   2  -2       28.39       21.04        6.91 o   0.2788E-01
   0   4  -2      348.38      354.79        1.68 o   0.6958E-02
   1   4  -2       72.36       56.26        0.80 o   0.0000E+00
   2   4  -2       88.29       76.08        0.68 o   0.0000E+00
   3   4  -2      107.69       94.49        0.71 o   0.5692E-01
   4   4  -2      179.77      172.29        0.65 o   0.1605E-01
   5   4  -2      119.59      102.77        0.57 o   0.5358E-01
   6   4  -2      476.13      469.88        0.96 o   0.4678E-02
   7   4  -2      220.73      226.47        0.65 o   0.1466E-01
   8   4  -2      270.57      260.16        0.70 o   0.9023E-02
   9   4  -2       43.55       38.83        0.67 o   0.9174E-01
  10   4  -2      278.37      278.76        0.72 o   0.1023E-01
  11   4  -2       30.21       27.14        0.82 o   0.4402E-01
  12   4  -2      188.87      185.37        0.75 o   0.2058E-01
  13   4  -2      147.52      140.42        0.90 o   0.3423E-01
  14   4  -2      122.54      125.72        0.91 o   0.5128E-01
  15   4  -2       51.32       50.44        0.94 o   0.1262E+00
  16   4  -2       87.84       94.02        0.90 o   0.7640E-01
  17   4  -2       72.61       71.48        0.96 o   0.1220E+00
  18   4  -2       70.62       83.03        0.95 o   0.3479E-01
  19   4  -2      100.69      102.36        0.96 o   0.7537E-01
  20   4  -2      137.94      144.79        0.98 o   0.3487E-01
  21   4  -2       27.92       29.70        1.30 o   0.5969E-01
  22   4  -2       54.78       53.07        1.04 o   0.1397E+00
  23   4  -2        6.60        9.97        6.02 <   0.0000E+00
  24   4  -2       37.00       37.52        1.51 o   0.9213E-01
  25   4  -2       36.13       37.69        1.65 o   0.9548E-01
  26   4  -2       75.60       75.54        1.42 o   0.1207E+00
  27   4  -2       12.94        5.70        3.20 o   0.4555E-02
  28   4  -2       62.00       59.81        1.56 o   0.1364E+00
  29   4  -2       48.53       49.27        1.70 o   0.1347E+00
  30   4  -2       72.37       70.41        1.84 o   0.1267E+00
  31   4  -2       18.11        7.71        3.46 o   0.6846E-02
  32   4  -2       36.10       30.68        2.31 o   0.5926E-01
  33   4  -2       23.69       21.49        3.02 o   0.3206E-01
  34   4  -2       13.78       26.04        8.44 <   0.0000E+00
   0   6  -2      129.09      117.94        1.62 o   0.4463E-01
   1   6  -2      241.74      242.60        1.14 o   0.1184E-01
   2   6  -2      240.68      237.09        0.91 o   0.1280E-01
   3   6  -2      210.71      204.62        0.88 o   0.1652E-01
   4   6  -2      292.60      292.59        0.90 o   0.9136E-02
   5   6  -2      206.40      212.41        0.70 o   0.1709E-01
   6   6  -2      166.77      160.69        0.66 o   0.2687E-01
   7   6  -2      278.80      273.65        0.79 o   0.1016E-01
   8   6  -2      262.04      272.89        0.73 o   0.9354E-02
   9   6  -2      174.98      180.71        0.67 o   0.2407E-01
  10   6  -2      264.18      267.82        0.76 o   0.1068E-01
  11   6  -2       70.03       68.61        0.73 o   0.1249E+00
  12   6  -2      147.33      153.49        0.78 o   0.2589E-01
  13   6  -2      199.84      199.96        0.82 o   0.1772E-01
  14   6  -2       42.04       40.27        0.95 o   0.1175E+00
  15   6  -2       68.25       80.86        0.81 o   0.3301E-01
  16   6  -2      123.22      129.54        0.85 o   0.3927E-01
  17   6  -2       71.31       71.75        0.96 o   0.1263E+00
  18   6  -2       30.60       22.53        1.24 o   0.3605E-01
  19   6  -2      120.98      126.73        0.99 o   0.4168E-01
  20   6  -2       57.25       60.29        1.07 o   0.1308E+00
  21   6  -2       66.84       68.13        1.06 o   0.1282E+00
  22   6  -2       85.85       83.98        1.20 o   0.1007E+00
  23   6  -2       62.84       59.58        1.36 o   0.1362E+00
  24   6  -2       12.65       16.97        3.23 o   0.1995E-01
  25   6  -2       44.55       47.19        1.58 o   0.1230E+00
  26   6  -2       60.02       62.14        1.54 o   0.1384E+00
  27   6  -2       20.44       21.06        2.46 o   0.3030E-01
  28   6  -2       28.18       24.86        2.06 o   0.4445E-01
  29   6  -2       73.67       71.16        1.80 o   0.1220E+00
  30   6  -2       26.04       20.98        2.50 o   0.2862E-01
  31   6  -2       23.30       26.05        3.07 o   0.4475E-01
  32   6  -2       57.34       54.65        2.12 o   0.1319E+00
  33   6  -2       32.93       22.65        3.12 o   0.2770E-01
   0   8  -2      118.95      124.62        1.55 o   0.4519E-01
   1   8  -2       89.97       88.74        1.03 o   0.8702E-01
   2   8  -2      188.34      190.17        1.08 o   0.2100E-01
   3   8  -2      315.24      309.25        1.02 o   0.8352E-02
   4   8  -2      213.04      211.15        0.83 o   0.1635E-01
   5   8  -2      133.31      132.23        0.79 o   0.4300E-01
   6   8  -2      159.58      159.05        0.77 o   0.2876E-01
   7   8  -2      223.12      219.43        0.82 o   0.1516E-01
   8   8  -2      166.77      159.68        0.81 o   0.2505E-01
   9   8  -2      254.70      256.86        0.92 o   0.1123E-01
  10   8  -2      227.23      224.72        0.89 o   0.1452E-01
  11   8  -2      172.71      181.93        0.85 o   0.2298E-01
  12   8  -2       81.33       82.62        0.81 o   0.9848E-01
  13   8  -2       95.93       99.19        0.83 o   0.8144E-01
  14   8  -2       57.29       58.80        0.92 o   0.1340E+00
  15   8  -2       52.82       54.70        0.92 o   0.1407E+00
  16   8  -2       84.47       85.31        0.91 o   0.1005E+00
  17   8  -2       93.02       95.43        0.99 o   0.7871E-01
  18   8  -2       41.38       45.45        1.09 o   0.1054E+00
  19   8  -2       35.92       37.58        1.29 o   0.9269E-01
  20   8  -2       51.68       50.88        1.24 o   0.1375E+00
  21   8  -2       70.95       73.01        1.42 o   0.1257E+00
  22   8  -2       66.95       67.97        1.36 o   0.1308E+00
  23   8  -2      100.63      100.97        1.33 o   0.7518E-01
  24   8  -2       16.43       19.14        2.68 o   0.2281E-01
  25   8  -2       30.29       34.49        1.69 o   0.7693E-01
  26   8  -2       59.73       58.05        1.56 o   0.1398E+00
  27   8  -2       44.22       44.51        2.03 o   0.1222E+00
  28   8  -2        7.14        7.17        7.94 <   0.0000E+00
  29   8  -2       43.06       41.57        2.24 o   0.1129E+00
  30   8  -2       23.23       18.12        2.91 o   0.2202E-01
  31   8  -2       36.13       30.95        2.55 o   0.6690E-01
  32   8  -2       51.84       45.03        2.39 o   0.8348E-01
  33   8  -2       40.37       40.12        6.25 o   0.1086E+00
   0  10  -2      299.76      294.98        1.76 o   0.9003E-02
   1  10  -2      195.28      194.15        1.17 o   0.1920E-01
   2  10  -2      105.79      108.79        1.13 o   0.6361E-01
   3  10  -2      247.07      239.99        1.10 o   0.1204E-01
   4  10  -2      116.44      118.45        0.82 o   0.4705E-01
   5  10  -2      215.88      221.28        0.88 o   0.1463E-01
   6  10  -2      263.94      273.42        1.04 o   0.9486E-02
   7  10  -2      144.35      150.08        0.94 o   0.3129E-01
   8  10  -2       93.19       97.62        0.95 o   0.8093E-01
   9  10  -2      252.07      250.86        1.02 o   0.1189E-01
  10  10  -2      124.54      127.23        0.93 o   0.4395E-01
  11  10  -2      130.29      125.39        0.93 o   0.4424E-01
  12  10  -2      115.92      127.27        0.95 o   0.3238E-01
  13  10  -2       62.28       67.26        0.99 o   0.6053E-01
  14  10  -2       60.57       62.11        0.98 o   0.1396E+00
  15  10  -2       48.75       52.56        1.03 o   0.1128E+00
  16  10  -2      111.44      117.08        0.97 o   0.5277E-01
  17  10  -2       51.75       52.93        1.10 o   0.1390E+00
  18  10  -2       36.30       38.54        1.29 o   0.9670E-01
  19  10  -2       83.19       87.68        1.19 o   0.9383E-01
  20  10  -2       76.15       77.51        1.42 o   0.1080E+00
  21  10  -2       41.82       46.21        1.66 o   0.1108E+00
  22  10  -2       77.13       78.18        1.53 o   0.1127E+00
  23  10  -2       62.82       61.61        1.76 o   0.1402E+00
  24  10  -2       -5.81       14.99        8.02 <   0.0000E+00
  25  10  -2       -8.72       16.48        5.60 <   0.0000E+00
  26  10  -2       59.12       59.42        2.03 o   0.1411E+00
  27  10  -2       38.07       40.78        2.37 o   0.1052E+00
  28  10  -2       45.82       45.55        2.10 o   0.1252E+00
  29  10  -2       11.41       17.18        5.56 <   0.0000E+00
  30  10  -2       40.46       39.90        2.47 o   0.1068E+00
  31  10  -2       36.98       35.13        2.65 o   0.8512E-01
  32  10  -2       33.28       30.28        3.98 o   0.6186E-01
   0  12  -2      123.17      117.71        1.82 o   0.5015E-01
   1  12  -2      245.33      238.04        1.48 o   0.1273E-01
   2  12  -2       79.25       76.15        1.30 o   0.1116E+00
   3  12  -2      202.52      195.28        1.24 o   0.1823E-01
   4  12  -2       52.66       48.35        1.16 o   0.1101E+00
   5  12  -2      144.94      143.50        0.99 o   0.3320E-01
   6  12  -2       89.44       86.41        1.10 o   0.9344E-01
   7  12  -2      300.06      300.85        1.25 o   0.8815E-02
   8  12  -2       68.08       66.22        1.16 o   0.1321E+00
   9  12  -2      101.54      105.21        1.09 o   0.6940E-01
  10  12  -2       23.74       16.54        1.51 o   0.1699E-01
  11  12  -2       88.50       99.03        1.19 o   0.4802E-01
  12  12  -2       30.88       31.29        1.44 o   0.6547E-01
  13  12  -2      171.54      173.86        1.11 o   0.2473E-01
  14  12  -2       44.15       43.11        1.19 o   0.1154E+00
  15  12  -2       38.50       37.85        1.30 o   0.9911E-01
  16  12  -2       36.24       32.19        1.33 o   0.7240E-01
  17  12  -2      100.46      101.33        1.09 o   0.7241E-01
  18  12  -2       29.63       25.93        1.67 o   0.4364E-01
  19  12  -2      121.43      118.71        1.56 o   0.5232E-01
  20  12  -2       24.62       19.42        2.51 o   0.2295E-01
  21  12  -2       64.28       67.86        1.66 o   0.1285E+00
  22  12  -2       10.27        9.56        4.74 <   0.0000E+00
  23  12  -2       56.51       54.78        1.86 o   0.1415E+00
  24  12  -2       15.59       18.73        3.94 o   0.2276E-01
  25  12  -2       39.72       39.97        2.09 o   0.1060E+00
  26  12  -2        9.70        7.33        6.74 <   0.0000E+00
  27  12  -2       21.82       20.44        3.05 o   0.3056E-01
  28  12  -2       21.72       15.68        3.31 o   0.1565E-01
  29  12  -2       70.92       72.03        2.21 o   0.1246E+00
  30  12  -2       26.00       17.49        3.92 o   0.1858E-01
  31  12  -2       20.16       18.32        6.30 <   0.0000E+00
  32  12  -2        7.83        7.83       17.41 <   0.0000E+00
   0  14  -2      163.83      162.77        2.26 o   0.2699E-01
   1  14  -2      131.71      132.43        1.43 o   0.4312E-01
   2  14  -2       95.56       93.12        1.36 o   0.8407E-01
   3  14  -2      160.83      171.80        1.45 o   0.2218E-01
   4  14  -2      124.21      124.13        1.33 o   0.4822E-01
   5  14  -2      177.66      175.85        1.24 o   0.2316E-01
   6  14  -2      151.27      149.66        1.24 o   0.3037E-01
   7  14  -2      133.84      135.20        1.24 o   0.3977E-01
   8  14  -2       25.47       14.76        1.76 o   0.1870E-01
   9  14  -2      156.75      159.01        1.18 o   0.2899E-01
  10  14  -2      145.08      146.52        1.26 o   0.3484E-01
  11  14  -2       93.58       93.65        1.28 o   0.8709E-01
  12  14  -2       60.36       58.40        1.28 o   0.1382E+00
  13  14  -2       44.12       48.03        1.33 o   0.1202E+00
  14  14  -2       51.19       52.84        1.38 o   0.1373E+00
  15  14  -2       53.56       52.88        1.35 o   0.1415E+00
  16  14  -2       96.74       97.24        1.28 o   0.8109E-01
  17  14  -2       36.14       36.39        1.54 o   0.9555E-01
  18  14  -2       31.90       34.84        1.78 o   0.8123E-01
  19  14  -2       54.81       57.08        1.63 o   0.1368E+00
  20  14  -2       75.00       72.47        1.71 o   0.1217E+00
  21  14  -2       26.84       29.26        2.39 o   0.6178E-01
  22  14  -2       64.17       62.68        1.79 o   0.1387E+00
  23  14  -2       28.60       27.85        2.49 o   0.5685E-01
  24  14  -2       13.24       12.23        4.97 <   0.0000E+00
  25  14  -2      -11.83        3.67        5.66 <   0.0000E+00
  26  14  -2       53.91       55.20        2.60 o   0.1410E+00
  27  14  -2       18.70       23.38        3.75 o   0.3451E-01
  28  14  -2       18.31       16.48        3.78 o   0.1891E-01
  29  14  -2       35.74       24.78        3.38 o   0.3056E-01
  30  14  -2       23.25       22.20        5.46 o   0.3332E-01
  31  14  -2       25.46       30.49        5.30 o   0.6017E-01
   0  16  -2       61.63       62.46        2.04 o   0.1412E+00
   1  16  -2       74.00       74.77        1.57 o   0.1174E+00
   2  16  -2       47.34       24.02        2.08 o   0.5743E-02
   3  16  -2      215.64      213.00        1.58 o   0.1613E-01
   4  16  -2       46.79       25.43        1.80 o   0.1087E-01
   5  16  -2      118.12      119.07        1.39 o   0.5312E-01
   6  16  -2       36.25       29.49        1.85 o   0.4734E-01
   7  16  -2      124.57      126.55        1.40 o   0.4698E-01
   8  16  -2       25.11       10.26        2.51 o   0.7198E-02
   9  16  -2      172.34      180.25        1.59 o   0.2036E-01
  10  16  -2       42.22       37.54        2.01 o   0.9584E-01
  11  16  -2       94.63       93.92        1.49 o   0.8534E-01
  12  16  -2       24.68       22.37        1.98 o   0.3414E-01
  13  16  -2       75.95       80.14        1.37 o   0.1071E+00
  14  16  -2       22.02       21.49        2.15 o   0.3085E-01
  15  16  -2       46.73       51.39        1.52 o   0.1202E+00
  16  16  -2       29.46       34.62        1.75 o   0.7398E-01
  17  16  -2       59.83       63.10        1.57 o   0.1262E+00
  18  16  -2       20.99       24.07        2.59 o   0.3832E-01
  19  16  -2       52.76       56.43        1.80 o   0.1273E+00
  20  16  -2        9.08       13.31        5.63 <   0.0000E+00
  21  16  -2       31.66       33.29        2.51 o   0.7880E-01
  22  16  -2       23.56       21.89        2.99 o   0.3048E-01
  23  16  -2       66.72       65.84        2.09 o   0.1350E+00
  24  16  -2        9.20       12.46        6.71 <   0.0000E+00
  25  16  -2       31.85       33.82        2.83 o   0.7941E-01
  26  16  -2       13.10        9.00        6.38 <   0.0000E+00
  27  16  -2       29.66       34.20        4.19 o   0.7462E-01
  28  16  -2        6.12       10.07       19.48 <   0.0000E+00
  29  16  -2       38.34       32.50        6.45 o   0.6458E-01
  30  16  -2       18.21        4.50       10.03 <   0.0000E+00
   0  18  -2       99.27       90.46        2.60 o   0.5934E-01
   1  18  -2       99.91       98.31        1.97 o   0.7753E-01
   2  18  -2       64.37       63.33        1.88 o   0.1381E+00
   3  18  -2       72.59       72.78        1.87 o   0.1240E+00
   4  18  -2      112.33      113.77        1.65 o   0.5952E-01
   5  18  -2      118.96      119.00        1.65 o   0.5389E-01
   6  18  -2       75.23       69.99        1.94 o   0.1011E+00
   7  18  -2      141.53      140.71        1.71 o   0.3771E-01
   8  18  -2       43.10       42.75        2.12 o   0.1177E+00
   9  18  -2       73.30       71.21        1.80 o   0.1227E+00
  10  18  -2       93.57       99.78        1.76 o   0.6751E-01
  11  18  -2       59.41       55.58        1.91 o   0.1302E+00
  12  18  -2       77.76       76.25        1.57 o   0.1163E+00
  13  18  -2       67.37       69.27        1.62 o   0.1256E+00
  14  18  -2       34.44       36.39        2.19 o   0.8638E-01
  15  18  -2       34.46       34.33        2.15 o   0.8340E-01
  16  18  -2       76.96       75.16        1.93 o   0.1173E+00
  17  18  -2       12.09       14.26        5.00 <   0.0000E+00
  18  18  -2       13.80       12.72        4.51 <   0.0000E+00
  19  18  -2       32.97       37.87        2.92 o   0.8342E-01
  20  18  -2       37.50       40.01        3.08 o   0.1032E+00
  21  18  -2       18.53       21.34        4.58 o   0.2997E-01
  22  18  -2       39.95       38.57        2.99 o   0.1004E+00
  23  18  -2       20.60       18.69        4.27 o   0.2383E-01
  24  18  -2       16.93       16.38        5.75 <   0.0000E+00
  25  18  -2       17.56       14.60        6.69 <   0.0000E+00
  26  18  -2       13.46       35.85       12.18 <   0.0000E+00
  27  18  -2       14.47       12.21       12.88 <   0.0000E+00
  28  18  -2       14.00       14.49       12.85 <   0.0000E+00
   0  20  -2       76.73       70.59        2.79 o   0.8280E-01
   1  20  -2       78.82       78.11        1.98 o   0.1118E+00
   2  20  -2       24.59       18.03        3.06 o   0.2244E-01
   3  20  -2       73.01       68.94        1.99 o   0.1156E+00
   4  20  -2       58.08       60.77        1.90 o   0.1307E+00
   5  20  -2       96.40       97.49        1.98 o   0.7892E-01
   6  20  -2      104.97      100.07        1.84 o   0.6607E-01
   7  20  -2      123.12      124.21        1.82 o   0.4809E-01
   8  20  -2       54.09       55.54        2.07 o   0.1390E+00
   9  20  -2       48.95       50.85        2.09 o   0.1340E+00
  10  20  -2       60.84       63.14        1.96 o   0.1400E+00
  11  20  -2       36.65       36.52        2.50 o   0.8722E-01
  12  20  -2       46.27       41.60        2.20 o   0.9634E-01
  13  20  -2       70.78       69.31        1.98 o   0.1286E+00
  14  20  -2       30.02       30.19        2.64 o   0.6552E-01
  15  20  -2       -7.35       17.06       10.42 <   0.0000E+00
  16  20  -2       26.63       28.61        3.10 o   0.5860E-01
  17  20  -2       30.54       31.99        3.13 o   0.7112E-01
  18  20  -2       14.03       18.27        5.34 <   0.0000E+00
  19  20  -2       42.17       44.33        3.05 o   0.1188E+00
  20  20  -2       30.94       30.80        3.34 o   0.6625E-01
  21  20  -2        3.18       14.88       31.48 <   0.0000E+00
  22  20  -2       19.38       18.50        5.73 <   0.0000E+00
  23  20  -2       31.53       28.55        5.21 o   0.5423E-01
  24  20  -2       19.24       15.58        9.55 <   0.0000E+00
  25  20  -2      -15.04       15.58       11.61 <   0.0000E+00
   0  22  -2       69.09       62.98        2.67 o   0.1036E+00
   1  22  -2       52.37       48.28        2.22 o   0.1185E+00
   2  22  -2       48.98       43.30        2.29 o   0.8816E-01
   3  22  -2       93.72       88.50        1.98 o   0.8466E-01
   4  22  -2       42.41       39.56        2.57 o   0.9544E-01
   5  22  -2       53.04       46.75        2.40 o   0.9063E-01
   6  22  -2       94.52       93.61        2.17 o   0.8528E-01
   7  22  -2       53.67       43.57        2.44 o   0.5643E-01
   8  22  -2       68.19       61.58        2.25 o   0.8714E-01
   9  22  -2       79.49       77.63        2.20 o   0.1131E+00
  10  22  -2       37.44       31.99        2.81 o   0.6537E-01
  11  22  -2       45.06       45.34        2.34 o   0.1239E+00
  12  22  -2       48.39       46.09        2.11 o   0.1234E+00
  13  22  -2       31.68       29.43        2.48 o   0.6112E-01
  14  22  -2       33.39       27.71        2.61 o   0.4745E-01
  15  22  -2       27.00       28.86        3.30 o   0.5651E-01
  16  22  -2       37.00       36.29        2.93 o   0.9011E-01
  17  22  -2       25.35       29.80        5.45 o   0.5930E-01
  18  22  -2      -13.18       13.47        9.18 <   0.0000E+00
  19  22  -2       28.65       25.85        5.37 o   0.4283E-01
   0  24  -2       62.88       56.35        4.23 o   0.9215E-01
   1  24  -2       40.40       37.44        2.77 o   0.8846E-01
   2  24  -2       46.92       44.19        2.68 o   0.1116E+00
   3  24  -2       50.73       42.80        2.60 o   0.7935E-01
   4  24  -2       79.60       74.56        2.33 o   0.9970E-01
   5  24  -2       45.09       32.79        2.69 o   0.3267E-01
   6  24  -2       49.39       48.96        2.78 o   0.1348E+00
   7  24  -2       27.91       15.99        3.16 o   0.1588E-01
   8  24  -2       53.64       50.74        2.51 o   0.1250E+00
   9  24  -2       43.62       40.84        2.71 o   0.1047E+00
  10  24  -2       72.31       69.52        2.20 o   0.1242E+00
  11  24  -2       29.03       24.57        3.56 o   0.3783E-01
  12  24  -2       24.36       21.03        4.80 o   0.2930E-01
  13  24  -2       28.53       13.93        4.51 o   0.1172E-01
  14  24  -2       22.08       24.99        6.53 <   0.0000E+00
  15  24  -2        9.35       11.76       13.73 <   0.0000E+00
  16  24  -2       40.54       43.28        6.25 o   0.1135E+00
  17  24  -2       22.54       21.35        8.96 <   0.0000E+00
   1  26  -2       42.43       32.66        6.53 o   0.4831E-01
   2  26  -2       43.58       35.58        6.86 o   0.5925E-01
   3  26  -2       36.15       36.71        7.26 o   0.9285E-01
   4  26  -2       37.50       42.66        6.58 o   0.9833E-01
   5  26  -2       25.88       16.86        7.94 <   0.0000E+00
   6  26  -2       33.01       40.30        6.60 o   0.7531E-01
   7  26  -2       40.69       48.22        6.37 o   0.8313E-01
   8  26  -2       41.85       43.00        4.71 o   0.1174E+00
   9  26  -2       23.35       19.15        6.48 <   0.0000E+00
  10  26  -2       38.58       41.47        7.13 o   0.1069E+00
  11  26  -2      -11.00       11.21       15.55 <   0.0000E+00
  12  26  -2       29.20       26.39        7.91 <   0.0000E+00
   1   1  -1      296.40      289.20        1.38 o   0.8562E-02
   2   1  -1      118.64      113.64        0.43 o   0.2011E-01
   3   1  -1      281.15      275.97        0.60 o   0.9343E-02
   4   1  -1      155.74      146.90        0.45 o   0.3043E-01
   5   1  -1      228.44      218.49        0.56 o   0.1435E-01
   6   1  -1      106.04      102.60        0.48 o   0.4148E-01
   7   1  -1      167.58      158.83        0.54 o   0.2030E-01
   8   1  -1      145.26      129.42        0.57 o   0.5627E-02
   9   1  -1      111.92      115.26        0.56 o   0.6077E-01
  10   1  -1       37.43       37.32        0.68 o   0.1026E+00
  11   1  -1      282.83      284.23        0.80 o   0.9657E-02
  12   1  -1      105.77      106.76        0.69 o   0.5674E-01
  13   1  -1      159.53      163.49        0.74 o   0.2525E-01
  14   1  -1      129.15      115.20        0.93 o   0.3820E-01
  15   1  -1      155.25      151.33        1.00 o   0.2974E-01
  16   1  -1       44.18       33.81        1.12 o   0.8637E-01
  17   1  -1      215.31      217.52        1.10 o   0.1522E-01
  18   1  -1      166.90      166.06        1.03 o   0.2665E-01
  19   1  -1      184.69      192.71        1.00 o   0.1743E-01
  20   1  -1       79.98       76.41        0.94 o   0.1115E+00
  21   1  -1      140.35      138.23        1.06 o   0.3833E-01
  22   1  -1       40.76       39.23        1.25 o   0.9880E-01
  23   1  -1      138.04      141.62        1.15 o   0.3518E-01
  24   1  -1       91.05       84.00        1.39 o   0.8170E-01
  25   1  -1      142.16      142.72        1.53 o   0.3692E-01
  26   1  -1       27.04        8.47        2.52 o   0.5275E-02
  27   1  -1       73.41       72.90        1.79 o   0.1246E+00
  28   1  -1       38.06       37.48        2.14 o   0.9904E-01
  29   1  -1       78.56       78.27        1.88 o   0.1135E+00
  30   1  -1       42.24       36.65        2.23 o   0.7932E-01
  31   1  -1       94.38       88.06        1.93 o   0.7655E-01
  32   1  -1       33.77       26.38        2.47 o   0.4499E-01
  33   1  -1       51.92       52.34        2.19 o   0.1399E+00
  34   1  -1       45.96       40.76        2.91 o   0.8961E-01
  35   1  -1       33.05       36.95        4.79 o   0.8693E-01
  36   1  -1       23.56       20.64        5.79 o   0.2910E-01
   1   3  -1      312.12      316.57        1.35 o   0.8473E-02
   2   3  -1      222.15      214.72        0.68 o   0.1526E-01
   3   3  -1       94.26       93.49        0.53 o   0.7859E-01
   4   3  -1       70.80       60.76        0.51 o   0.0000E+00
   5   3  -1      386.70      360.20        0.81 o   0.6091E-02
   6   3  -1      135.08      135.56        0.53 o   0.3505E-01
   7   3  -1      174.49      190.63        0.62 o   0.9328E-02
   8   3  -1      235.21      231.18        0.73 o   0.1261E-01
   9   3  -1      273.35      265.96        0.77 o   0.1025E-01
  10   3  -1       56.37       55.27        0.62 o   0.1354E+00
  11   3  -1      174.45      169.86        0.73 o   0.2035E-01
  12   3  -1       65.40       63.24        0.74 o   0.1373E+00
  13   3  -1      149.64      147.17        0.71 o   0.3351E-01
  14   3  -1      114.33      117.28        0.89 o   0.5637E-01
  15   3  -1      295.69      307.73        1.06 o   0.8577E-02
  16   3  -1       56.84       55.90        1.04 o   0.1413E+00
  17   3  -1      150.48      154.63        0.96 o   0.2980E-01
  18   3  -1       59.19       55.33        1.02 o   0.1409E+00
  19   3  -1      131.86      128.83        1.02 o   0.4402E-01
  20   3  -1       70.22       70.79        1.10 o   0.1294E+00
  21   3  -1      200.68      207.72        1.16 o   0.1707E-01
  22   3  -1       50.44       45.02        1.21 o   0.9820E-01
  23   3  -1      101.46      103.08        1.20 o   0.7036E-01
  24   3  -1       91.58       94.14        1.34 o   0.8375E-01
  25   3  -1       88.26       86.15        1.47 o   0.9674E-01
  26   3  -1       39.80       37.07        1.91 o   0.8408E-01
  27   3  -1      132.81      134.36        1.75 o   0.4064E-01
  28   3  -1       30.70       17.30        2.52 o   0.1595E-01
  29   3  -1       90.33       88.13        1.71 o   0.9253E-01
  30   3  -1       52.25       47.86        1.96 o   0.1129E+00
  31   3  -1       62.41       61.28        1.88 o   0.1388E+00
  32   3  -1       27.05       17.40        2.52 o   0.1976E-01
  33   3  -1       61.39       60.32        1.99 o   0.1407E+00
  34   3  -1       27.47       25.26        3.89 o   0.4553E-01
  35   3  -1       50.13       49.14        4.20 o   0.1329E+00
   1   5  -1      128.14      137.89        0.93 o   0.4615E-01
   2   5  -1      195.45      179.99        0.77 o   0.1750E-01
   3   5  -1      129.12      135.74        0.64 o   0.3508E-01
   4   5  -1      149.37      148.94        0.67 o   0.3272E-01
   5   5  -1      156.39      158.26        0.65 o   0.2959E-01
   6   5  -1      215.30      217.10        0.67 o   0.1601E-01
   7   5  -1      173.53      174.79        0.59 o   0.2480E-01
   8   5  -1      283.97      269.84        0.69 o   0.8851E-02
   9   5  -1      220.41      217.12        0.66 o   0.1513E-01
  10   5  -1      106.64       79.30        0.61 o   0.0000E+00
  11   5  -1       50.03       59.96        0.65 o   0.1016E+00
  12   5  -1      184.01      182.66        0.72 o   0.2164E-01
  13   5  -1      179.72      183.67        0.79 o   0.2094E-01
  14   5  -1      234.06      231.74        0.91 o   0.1389E-01
  15   5  -1       98.88      100.00        0.93 o   0.6453E-01
  16   5  -1       79.22       76.25        0.95 o   0.1113E+00
  17   5  -1      134.36      135.17        0.95 o   0.3924E-01
  18   5  -1      143.53      143.08        1.05 o   0.3611E-01
  19   5  -1      136.89      134.56        1.06 o   0.4045E-01
  20   5  -1       88.42       88.89        1.06 o   0.9622E-01
  21   5  -1      112.97      115.98        1.08 o   0.5382E-01
  22   5  -1      121.48      120.74        1.11 o   0.5093E-01
  23   5  -1      106.50      103.56        1.23 o   0.6846E-01
  24   5  -1       48.36       51.53        1.34 o   0.1270E+00
  25   5  -1       76.98       75.53        1.26 o   0.1181E+00
  26   5  -1       72.51       67.01        1.47 o   0.1086E+00
  27   5  -1      110.80      106.88        1.53 o   0.6314E-01
  28   5  -1      110.47      104.76        1.69 o   0.6155E-01
  29   5  -1       74.41       70.15        1.89 o   0.1142E+00
  30   5  -1       47.19       44.40        2.16 o   0.1133E+00
  31   5  -1       56.24       56.07        2.05 o   0.1427E+00
  32   5  -1       36.91       38.04        2.30 o   0.9633E-01
  33   5  -1       42.66       40.84        2.34 o   0.1082E+00
  34   5  -1       56.05       55.84        6.02 o   0.1423E+00
   1   7  -1      165.98      145.40        0.96 o   0.1992E-01
   2   7  -1        5.11       19.61        4.77 <   0.0000E+00
   3   7  -1      137.78      122.21        0.74 o   0.0000E+00
   4   7  -1       38.08       36.77        0.83 o   0.1011E+00
   5   7  -1      286.68      277.74        0.91 o   0.9760E-02
   6   7  -1       63.15       60.06        0.75 o   0.8854E-01
   7   7  -1      175.59      146.39        0.75 o   0.8542E-03
   8   7  -1       26.53       25.79        0.91 o   0.2871E-01
   9   7  -1      133.21      118.01        0.69 o   0.4184E-01
  10   7  -1      132.88      131.43        0.69 o   0.2657E-01
  11   7  -1      383.99      380.84        1.02 o   0.6208E-02
  12   7  -1       93.37       90.90        0.79 o   0.8016E-01
  13   7  -1       55.48       55.46        0.84 o   0.1425E+00
  14   7  -1      103.89      111.17        0.85 o   0.4896E-01
  15   7  -1      117.64      117.90        0.93 o   0.5522E-01
  16   7  -1      127.56      133.80        0.93 o   0.4186E-01
  17   7  -1      158.41      159.80        1.02 o   0.2679E-01
  18   7  -1       85.28       91.06        0.98 o   0.6906E-01
  19   7  -1      109.06      112.67        1.07 o   0.5739E-01
  20   7  -1       91.16       90.34        1.10 o   0.9148E-01
  21   7  -1      113.16      112.49        1.14 o   0.5992E-01
  22   7  -1       66.59       65.22        1.35 o   0.1326E+00
  23   7  -1      102.53      100.18        1.30 o   0.7376E-01
  24   7  -1       79.75       77.24        1.34 o   0.1126E+00
  25   7  -1      140.24      140.70        1.31 o   0.3665E-01
  26   7  -1       71.65       67.49        1.49 o   0.1175E+00
  27   7  -1       71.34       66.52        1.63 o   0.1068E+00
  28   7  -1       57.73       55.00        1.84 o   0.1349E+00
  29   7  -1       63.57       60.01        1.83 o   0.1307E+00
  30   7  -1       61.59       54.52        2.06 o   0.9434E-01
  31   7  -1       78.57       74.33        2.02 o   0.1028E+00
  32   7  -1       47.64       40.29        2.41 o   0.7327E-01
  33   7  -1       41.10       34.73        3.00 o   0.6463E-01
   1   9  -1       65.17       48.92        1.03 o   0.0000E+00
   2   9  -1      208.05      208.04        0.99 o   0.1725E-01
   3   9  -1      104.78      104.78        0.93 o   0.7065E-01
   4   9  -1      167.32      160.73        0.89 o   0.2243E-01
   5   9  -1      121.98      118.30        0.82 o   0.4883E-01
   6   9  -1      123.53      121.21        0.86 o   0.3717E-01
   7   9  -1      109.45      105.35        0.83 o   0.5140E-01
   8   9  -1      196.44      192.75        0.89 o   0.1926E-01
   9   9  -1      110.05      109.56        0.80 o   0.5669E-01
  10   9  -1      156.78      160.37        0.81 o   0.3034E-01
  11   9  -1       29.32       28.18        1.09 o   0.6162E-01
  12   9  -1      277.52      278.81        0.99 o   0.9887E-02
  13   9  -1      134.66      141.16        0.95 o   0.3122E-01
  14   9  -1      123.09      125.86        0.96 o   0.4137E-01
  15   9  -1       60.25       64.44        1.07 o   0.1164E+00
  16   9  -1      128.02      130.11        1.03 o   0.4193E-01
  17   9  -1       88.36       90.95        1.06 o   0.8731E-01
  18   9  -1      160.62      162.14        1.16 o   0.2769E-01
  19   9  -1       57.88       62.69        1.28 o   0.1234E+00
  20   9  -1       84.08       84.80        1.43 o   0.1016E+00
  21   9  -1       80.05       78.66        1.62 o   0.1117E+00
  22   9  -1       64.92       67.72        1.50 o   0.1297E+00
  23   9  -1       74.82       76.34        1.50 o   0.1137E+00
  24   9  -1      154.88      150.15        1.37 o   0.3128E-01
  25   9  -1       44.66       39.65        1.73 o   0.9017E-01
  26   9  -1       77.11       71.53        1.69 o   0.1069E+00
  27   9  -1       75.03       74.91        1.86 o   0.1203E+00
  28   9  -1       51.65       52.09        2.22 o   0.1392E+00
  29   9  -1       23.58       26.87        3.28 o   0.5105E-01
  30   9  -1       71.31       67.52        2.15 o   0.1184E+00
  31   9  -1       30.94       25.49        2.83 o   0.4450E-01
  32   9  -1       56.18       51.87        2.49 o   0.1146E+00
  33   9  -1       30.81       25.24        6.84 o   0.4057E-01
   1  11  -1      201.14      204.99        1.15 o   0.1702E-01
   2  11  -1      115.89      107.86        1.05 o   0.4581E-01
   3  11  -1       16.16       17.96        2.09 o   0.1603E-01
   4  11  -1       54.06       50.60        1.17 o   0.1157E+00
   5  11  -1      128.96      126.49        1.00 o   0.4348E-01
   6  11  -1       64.35       62.69        1.01 o   0.1371E+00
   7  11  -1      151.52      155.47        1.01 o   0.2713E-01
   8  11  -1      119.26      118.20        1.00 o   0.5088E-01
   9  11  -1      125.71      134.85        0.94 o   0.2624E-01
  10  11  -1       92.03       95.88        0.86 o   0.7377E-01
  11  11  -1       76.39       76.03        0.91 o   0.1180E+00
  12  11  -1      103.78      114.09        0.93 o   0.3750E-01
  13  11  -1       23.12       19.10        1.32 o   0.2235E-01
  14  11  -1      149.83      154.05        0.92 o   0.3027E-01
  15  11  -1      169.09      172.63        1.00 o   0.2368E-01
  16  11  -1      121.69      122.95        1.10 o   0.4815E-01
  17  11  -1       62.68       63.70        1.17 o   0.1404E+00
  18  11  -1      118.13      122.10        1.13 o   0.5072E-01
  19  11  -1       46.07       44.45        1.38 o   0.1248E+00
  20  11  -1       93.16       94.01        1.36 o   0.8396E-01
  21  11  -1      117.65      122.94        1.50 o   0.4703E-01
  22  11  -1      103.40      105.05        1.53 o   0.6912E-01
  23  11  -1       37.81       37.75        1.95 o   0.9565E-01
  24  11  -1       57.11       58.33        1.81 o   0.1421E+00
  25  11  -1       49.42       46.27        1.90 o   0.1207E+00
  26  11  -1       83.14       83.88        1.69 o   0.1023E+00
  27  11  -1       56.59       53.91        1.99 o   0.1309E+00
  28  11  -1       71.75       70.93        1.92 o   0.1278E+00
  29  11  -1       31.19       27.74        2.89 o   0.5126E-01
  30  11  -1       46.05       44.92        2.41 o   0.1236E+00
  31  11  -1       44.11       40.81        2.92 o   0.9928E-01
  32  11  -1       40.55       42.84        4.73 o   0.1136E+00
   1  13  -1      124.04      120.89        1.41 o   0.5004E-01
   2  13  -1      136.18      138.61        1.33 o   0.3915E-01
   3  13  -1       54.58       57.90        1.47 o   0.1211E+00
   4  13  -1      102.75      107.95        1.25 o   0.6908E-01
   5  13  -1      121.40      119.80        1.17 o   0.5210E-01
   6  13  -1       65.69       64.44        1.32 o   0.1347E+00
   7  13  -1       49.19       54.68        1.42 o   0.1225E+00
   8  13  -1      162.09      165.91        1.09 o   0.2704E-01
   9  13  -1       29.34       33.15        1.48 o   0.7359E-01
  10  13  -1       95.76      100.40        1.09 o   0.6360E-01
  11  13  -1       77.87       78.01        1.10 o   0.1095E+00
  12  13  -1       56.62       57.94        1.20 o   0.1428E+00
  13  13  -1       57.05       57.16        1.20 o   0.1406E+00
  14  13  -1      160.44      168.17        1.09 o   0.2368E-01
  15  13  -1       45.31       50.38        1.28 o   0.1191E+00
  16  13  -1      123.62      124.32        1.22 o   0.4935E-01
  17  13  -1       82.84       84.55        1.36 o   0.1038E+00
  18  13  -1      113.91      117.40        1.34 o   0.5316E-01
  19  13  -1       29.99       28.10        2.11 o   0.5244E-01
  20  13  -1      114.21      117.97        1.51 o   0.5190E-01
  21  13  -1       64.23       67.71        1.66 o   0.1289E+00
  22  13  -1      104.77      102.73        1.81 o   0.7062E-01
  23  13  -1       47.69       46.33        2.08 o   0.1233E+00
  24  13  -1       53.91       56.50        1.95 o   0.1306E+00
  25  13  -1       25.96       24.65        2.52 o   0.4207E-01
  26  13  -1       66.03       67.45        1.91 o   0.1332E+00
  27  13  -1       28.63       26.81        2.79 o   0.4986E-01
  28  13  -1       86.68       80.48        1.95 o   0.8857E-01
  29  13  -1       21.54        4.56        3.80 o   0.3722E-02
  30  13  -1       45.22       46.63        3.37 o   0.1274E+00
  31  13  -1       24.67       20.00        6.10 o   0.2699E-01
  32  13  -1       41.63       38.48        4.42 o   0.9468E-01
   1  15  -1       56.49       63.45        1.46 o   0.8392E-01
   2  15  -1      115.55      114.63        1.27 o   0.5711E-01
   3  15  -1       34.04       28.64        1.60 o   0.6172E-01
   4  15  -1      111.29      112.93        1.29 o   0.6001E-01
   5  15  -1      110.62      117.07        1.22 o   0.5006E-01
   6  15  -1       43.01       44.17        1.50 o   0.1197E+00
   7  15  -1       34.42       34.89        1.56 o   0.8983E-01
   8  15  -1       63.32       64.15        1.37 o   0.1390E+00
   9  15  -1       68.28       69.64        1.49 o   0.1178E+00
  10  15  -1       91.69       95.80        1.46 o   0.7562E-01
  11  15  -1       87.27       82.72        1.22 o   0.9387E-01
  12  15  -1      144.26      151.35        1.22 o   0.2930E-01
  13  15  -1       23.35       14.23        1.98 o   0.1564E-01
  14  15  -1       85.02       89.53        1.34 o   0.8505E-01
  15  15  -1       42.76       41.22        1.56 o   0.1132E+00
  16  15  -1       80.39       82.61        1.48 o   0.1068E+00
  17  15  -1       47.79       45.35        1.57 o   0.1287E+00
  18  15  -1      120.79      125.43        1.52 o   0.4461E-01
  19  15  -1       38.93       33.62        1.91 o   0.7223E-01
  20  15  -1       69.43       74.21        1.53 o   0.1038E+00
  21  15  -1       48.21       48.27        1.95 o   0.1341E+00
  22  15  -1       70.76       73.48        1.72 o   0.1149E+00
  23  15  -1       17.13        4.08        3.26 o   0.3042E-02
  24  15  -1       98.50      100.36        1.94 o   0.7390E-01
  25  15  -1       45.54       36.30        2.27 o   0.5281E-01
  26  15  -1       57.58       55.49        2.03 o   0.1380E+00
  27  15  -1       38.65       31.48        2.51 o   0.5772E-01
  28  15  -1       41.48       41.57        2.80 o   0.1135E+00
  29  15  -1       18.13        4.67        5.87 <   0.0000E+00
  30  15  -1       48.26       49.36        4.17 o   0.1342E+00
  31  15  -1       20.71       18.64        6.78 <   0.0000E+00
   1  17  -1       80.18       84.78        1.45 o   0.9242E-01
   2  17  -1       58.83       57.26        1.34 o   0.1414E+00
   3  17  -1       42.20       42.26        1.62 o   0.1172E+00
   4  17  -1       33.13       29.09        1.84 o   0.4837E-01
   5  17  -1      115.87      118.58        1.49 o   0.5340E-01
   6  17  -1       75.69       78.29        1.71 o   0.1037E+00
   7  17  -1       33.63       31.50        2.12 o   0.6509E-01
   8  17  -1       31.06       31.10        2.10 o   0.6737E-01
   9  17  -1       55.14       55.20        1.83 o   0.1425E+00
  10  17  -1       87.06       89.82        1.73 o   0.9089E-01
  11  17  -1      128.49      126.33        1.46 o   0.4604E-01
  12  17  -1       99.24      100.42        1.48 o   0.7476E-01
  13  17  -1       15.27        3.50        3.25 o   0.2729E-02
  14  17  -1       62.63       63.03        1.74 o   0.1392E+00
  15  17  -1       64.47       66.15        1.58 o   0.1337E+00
  16  17  -1       71.07       75.65        1.56 o   0.1012E+00
  17  17  -1       63.19       61.86        1.65 o   0.1398E+00
  18  17  -1       74.25       75.96        1.64 o   0.1156E+00
  19  17  -1       35.02       30.85        2.12 o   0.6027E-01
  20  17  -1       78.63       74.85        1.80 o   0.1122E+00
  21  17  -1       46.37       46.58        2.20 o   0.1290E+00
  22  17  -1       45.67       46.79        2.12 o   0.1286E+00
  23  17  -1       30.42       26.59        2.62 o   0.4439E-01
  24  17  -1       81.64       75.47        1.95 o   0.9074E-01
  25  17  -1       46.57       42.28        2.55 o   0.9923E-01
  26  17  -1       51.79       51.04        3.37 o   0.1380E+00
  27  17  -1       34.81       30.02        6.77 o   0.5637E-01
  28  17  -1       37.61       33.99        6.37 o   0.7579E-01
   1  19  -1       31.51       31.57        2.10 o   0.6857E-01
   2  19  -1       61.01       59.54        1.70 o   0.1407E+00
   3  19  -1       34.71       33.73        2.24 o   0.8185E-01
   4  19  -1       62.71       61.69        1.83 o   0.1401E+00
   5  19  -1       16.76       16.86        3.18 o   0.2203E-01
   6  19  -1       46.28       43.65        2.01 o   0.1216E+00
   7  19  -1       33.40       34.68        2.39 o   0.8055E-01
   8  19  -1      138.73      142.08        1.78 o   0.3501E-01
   9  19  -1       36.02       30.26        2.40 o   0.5697E-01
  10  19  -1       35.66       31.88        1.99 o   0.7365E-01
  11  19  -1       43.82       46.94        1.84 o   0.1146E+00
  12  19  -1       53.17       56.50        1.73 o   0.1311E+00
  13  19  -1       32.48       30.09        2.15 o   0.6264E-01
  14  19  -1      104.02      106.96        1.61 o   0.6052E-01
  15  19  -1       33.59       23.43        2.18 o   0.3156E-01
  16  19  -1       51.98       51.88        1.96 o   0.1399E+00
  17  19  -1       34.55       34.16        2.52 o   0.8085E-01
  18  19  -1       68.34       68.52        2.07 o   0.1329E+00
  19  19  -1       39.66       33.69        2.69 o   0.6938E-01
  20  19  -1       56.43       57.26        2.41 o   0.1423E+00
  21  19  -1       26.48       21.27        3.86 o   0.3110E-01
  22  19  -1       77.21       71.00        2.65 o   0.9533E-01
  23  19  -1       32.48       20.66        4.26 o   0.2280E-01
  24  19  -1       38.51       38.26        4.75 o   0.9752E-01
  25  19  -1       20.31       20.13        6.82 <   0.0000E+00
  26  19  -1       37.72       44.94        4.89 o   0.8386E-01
   1  21  -1       62.48       59.71        1.79 o   0.1302E+00
   2  21  -1       18.45       22.36        3.54 o   0.3159E-01
   3  21  -1       16.61       21.16        3.96 o   0.3104E-01
   4  21  -1       30.04       17.19        2.67 o   0.1392E-01
   5  21  -1       86.56       84.93        1.89 o   0.9985E-01
   6  21  -1       34.70       35.54        2.48 o   0.8557E-01
   7  21  -1       60.80       60.52        2.02 o   0.1415E+00
   8  21  -1       27.31       22.61        2.88 o   0.3275E-01
   9  21  -1       75.74       78.43        1.97 o   0.1118E+00
  10  21  -1       58.08       57.99        1.95 o   0.1394E+00
  11  21  -1       42.15       37.10        2.09 o   0.8719E-01
  12  21  -1       37.67       37.15        2.20 o   0.9502E-01
  13  21  -1       43.90       41.68        2.31 o   0.1110E+00
  14  21  -1       48.34       43.50        2.31 o   0.1086E+00
  15  21  -1       77.20       73.88        2.30 o   0.1136E+00
  16  21  -1       61.45       55.33        2.45 o   0.1035E+00
  17  21  -1       38.66       34.72        2.76 o   0.8503E-01
  18  21  -1       32.63       32.44        3.28 o   0.7453E-01
  19  21  -1       35.07       29.52        3.26 o   0.5639E-01
  20  21  -1       47.12       44.95        3.30 o   0.1238E+00
  21  21  -1       63.94       58.54        4.19 o   0.1084E+00
  22  21  -1       45.33       34.19        6.56 o   0.3765E-01
  23  21  -1       17.16       21.13       10.19 <   0.0000E+00
   1  23  -1       22.28       22.04        3.73 o   0.3305E-01
   2  23  -1       65.95       65.44        2.33 o   0.1367E+00
   3  23  -1       35.01       27.95        2.91 o   0.4550E-01
   4  23  -1       53.28       53.84        2.39 o   0.1412E+00
   5  23  -1       24.55       26.34        3.20 o   0.4458E-01
   6  23  -1       27.80       24.40        2.74 o   0.3708E-01
   7  23  -1       16.71       14.47        4.39 <   0.0000E+00
   8  23  -1       38.24       42.45        2.53 o   0.1027E+00
   9  23  -1       15.85       24.94        4.27 <   0.0000E+00
  10  23  -1       29.03       32.09        2.78 o   0.7101E-01
  11  23  -1       43.90       46.70        2.43 o   0.1237E+00
  12  23  -1       65.25       61.04        2.22 o   0.1235E+00
  13  23  -1       27.19       23.62        3.29 o   0.3594E-01
  14  23  -1       38.35       36.40        2.85 o   0.8992E-01
  15  23  -1       27.29       28.15        3.75 o   0.5552E-01
  16  23  -1       29.15       26.27        4.52 o   0.4793E-01
  17  23  -1       16.27       27.31       10.26 <   0.0000E+00
  18  23  -1       53.88       63.18        6.27 o   0.6699E-01
  19  23  -1       18.03       32.22       10.50 <   0.0000E+00
   1  25  -1       53.95       52.43        2.61 o   0.1390E+00
   2  25  -1       25.64       21.28        3.57 o   0.3377E-01
   3  25  -1       28.42       24.65        3.44 o   0.4072E-01
   4  25  -1       28.16       23.34        3.23 o   0.3928E-01
   5  25  -1       37.43       36.24        2.83 o   0.9001E-01
   6  25  -1       -2.98       15.02       27.58 <   0.0000E+00
   7  25  -1       20.09       26.25        4.99 o   0.4413E-01
   8  25  -1       19.40       21.02        5.17 <   0.0000E+00
   9  25  -1       19.43       17.73        5.90 <   0.0000E+00
  10  25  -1       12.70       14.96        8.09 <   0.0000E+00
  11  25  -1       52.22       53.43        3.55 o   0.1392E+00
  12  25  -1       15.76       13.35        8.34 <   0.0000E+00
  13  25  -1       32.53       29.83        6.95 o   0.6493E-01
  14  25  -1       21.85       22.83        6.46 <   0.0000E+00
  15  25  -1       32.45       27.37        7.42 o   0.5043E-01
  16  25  -1       25.98       19.78        7.36 <   0.0000E+00
   6  27  -1       22.62       15.61        8.49 <   0.0000E+00
   2   0   0       11.64      219.52        1.30 x   0.0000E+00
   4   0   0       65.68       65.54        0.91 o   0.0000E+00
   6   0   0      782.82      779.56        3.27 o   0.2357E-02
   8   0   0       86.18      100.57        0.82 o   0.0000E+00
  10   0   0       11.01        9.55        1.87 o   0.8380E-02
  12   0   0      377.67      399.26        1.36 o   0.5441E-02
  14   0   0      321.35      322.16        1.64 o   0.8052E-02
  16   0   0      123.45      131.20        1.56 o   0.3217E-01
  18   0   0      124.44      126.27        1.80 o   0.4544E-01
  20   0   0      182.63      188.83        1.63 o   0.1957E-01
  22   0   0      124.16      123.49        1.68 o   0.4816E-01
  24   0   0       35.99       43.21        2.44 o   0.9014E-01
  26   0   0       23.28       30.98        3.97 o   0.5318E-01
  28   0   0       55.83       52.29        3.19 o   0.1210E+00
  30   0   0       50.60       55.85        2.84 o   0.1247E+00
  32   0   0       30.03       31.95        3.60 o   0.7464E-01
  34   0   0       33.55       33.84        3.74 o   0.8234E-01
  36   0   0       67.72       75.93        6.11 o   0.7075E-01
   0   2   0      242.02      266.22        1.66 x   0.0000E+00
   1   2   0      256.99      247.19        0.98 o   0.1163E-01
   2   2   0      537.99      538.60        1.49 o   0.2621E-02
   3   2   0      142.38      135.97        0.49 o   0.2795E-01
   4   2   0      388.30      385.38        0.90 o   0.6105E-02
   5   2   0      114.83       82.83        0.60 o   0.1863E-01
   6   2   0       42.20       32.57        0.71 o   0.6651E-01
   7   2   0       80.84       87.15        0.72 o   0.0000E+00
   8   2   0       73.37       76.41        0.70 o   0.3539E-01
   9   2   0      120.48       89.84        0.75 o   0.0000E+00
  10   2   0      215.86      211.86        0.82 o   0.1611E-01
  11   2   0       13.95       18.35        1.53 o   0.1799E-01
  12   2   0      126.99      119.86        0.79 o   0.4759E-01
  13   2   0      194.51      182.55        0.82 o   0.1915E-01
  14   2   0       49.39       45.26        1.03 o   0.1185E+00
  15   2   0       47.07       32.95        1.27 o   0.2332E-01
  16   2   0      219.42      221.12        1.24 o   0.1529E-01
  17   2   0       76.94       81.72        1.12 o   0.7865E-01
  18   2   0       43.83       44.43        1.27 o   0.1207E+00
  19   2   0      158.09      161.11        1.17 o   0.2664E-01
  20   2   0       23.86       10.55        1.80 o   0.6102E-02
  21   2   0      -15.71        3.16        2.61 <   0.0000E+00
  22   2   0       27.70       26.13        1.87 o   0.3403E-01
  23   2   0      117.03      115.27        1.46 o   0.5452E-01
  24   2   0       56.03       53.19        1.63 o   0.1397E+00
  25   2   0       49.24       48.30        1.88 o   0.1266E+00
  26   2   0       15.83       20.44        3.97 o   0.2900E-01
  27   2   0       32.63       30.88        2.30 o   0.7499E-01
  28   2   0       20.03       24.35        3.17 o   0.3829E-01
  29   2   0       62.62       60.23        2.04 o   0.1375E+00
  30   2   0        7.03        1.94        8.28 <   0.0000E+00
  31   2   0       23.78       19.20        2.91 o   0.2153E-01
  32   2   0       38.17       33.88        2.15 o   0.8021E-01
  33   2   0       32.44       34.67        2.35 o   0.8356E-01
  34   2   0       45.56       39.39        2.63 o   0.8539E-01
  35   2   0       50.40       44.88        4.28 o   0.1063E+00
  36   2   0       26.62       26.95        6.87 <   0.0000E+00
  37   2   0       27.27       12.41        7.11 <   0.0000E+00
   0   4   0      158.57      145.84        1.08 o   0.1401E-01
   1   4   0      167.36      181.36        0.74 o   0.1370E-01
   2   4   0      609.74      609.43        1.47 o   0.3476E-02
   3   4   0      335.82      322.90        0.89 o   0.7593E-02
   4   4   0      624.58      616.90        1.42 o   0.3368E-02
   5   4   0       27.85        8.45        0.83 o   0.2243E-02
   6   4   0      160.68      168.36        0.56 o   0.1706E-01
   7   4   0       17.48       29.92        0.96 o   0.3276E-02
   8   4   0       98.06      113.77        0.61 o   0.0000E+00
   9   4   0      152.07      139.91        0.65 o   0.3000E-01
  10   4   0      417.83      420.45        1.00 o   0.5408E-02
  11   4   0       88.65       93.44        0.68 o   0.9576E-01
  12   4   0        5.75       14.46        2.91 <   0.0000E+00
  13   4   0       25.04       23.31        0.94 o   0.5281E-01
  14   4   0       97.34      105.07        0.90 o   0.2162E-01
  15   4   0      132.82      137.30        0.91 o   0.3875E-01
  16   4   0      264.49      272.04        1.07 o   0.1050E-01
  17   4   0      106.49      102.26        1.07 o   0.6551E-01
  18   4   0       57.93       55.41        1.08 o   0.1185E+00
  19   4   0       64.16       63.55        1.11 o   0.1357E+00
  20   4   0       79.75       81.96        1.10 o   0.1109E+00
  21   4   0       31.01       29.41        1.45 o   0.6268E-01
  22   4   0       87.22       86.96        1.16 o   0.9418E-01
  23   4   0       11.77        2.75        3.27 <   0.0000E+00
  24   4   0       20.95       25.65        1.93 o   0.4665E-01
  25   4   0       45.86       43.62        1.46 o   0.1155E+00
  26   4   0      121.37      115.06        1.46 o   0.4894E-01
  27   4   0       12.90        2.71        4.04 <   0.0000E+00
  28   4   0       28.47       31.83        2.52 o   0.6862E-01
  29   4   0       32.92       33.61        2.27 o   0.8409E-01
  30   4   0       18.57       12.94        2.97 o   0.1289E-01
  31   4   0      -12.36        6.40        4.63 <   0.0000E+00
  32   4   0       68.40       68.40        1.90 o   0.1328E+00
  33   4   0       38.03       34.63        2.33 o   0.8384E-01
  34   4   0       29.24       29.39        5.10 o   0.6077E-01
  35   4   0      -21.16        5.44        7.90 <   0.0000E+00
   0   6   0      378.63      406.43        1.65 o   0.3900E-02
   1   6   0      174.35      150.26        0.77 o   0.0000E+00
   2   6   0      191.51      181.51        0.77 o   0.1946E-01
   3   6   0      265.32      278.47        0.83 o   0.6752E-02
   4   6   0       73.87       79.12        0.64 o   0.1045E-02
   5   6   0      248.52      238.19        0.73 o   0.1232E-01
   6   6   0      301.01      301.46        0.79 o   0.8755E-02
   7   6   0       66.18       81.13        0.62 o   0.2677E-01
   8   6   0      147.27      127.79        0.64 o   0.5917E-04
   9   6   0      256.92      262.78        0.77 o   0.1169E-01
  10   6   0      104.38      103.34        0.77 o   0.6884E-01
  11   6   0      126.22      128.77        0.74 o   0.4785E-01
  12   6   0      286.03      298.05        0.97 o   0.7475E-02
  13   6   0       54.52       54.90        0.87 o   0.1279E+00
  14   6   0      163.44      163.52        0.86 o   0.2701E-01
  15   6   0      130.99      128.75        0.93 o   0.4385E-01
  16   6   0        8.29        5.80        3.10 <   0.0000E+00
  17   6   0      113.50      116.75        0.99 o   0.5788E-01
  18   6   0       83.75       87.62        1.04 o   0.6686E-01
  19   6   0       28.33       34.23        1.25 o   0.7003E-01
  20   6   0       75.32       77.76        1.19 o   0.1161E+00
  21   6   0       55.19       54.33        1.25 o   0.1425E+00
  22   6   0       24.63       26.59        1.66 o   0.4608E-01
  23   6   0       57.94       55.71        1.36 o   0.1270E+00
  24   6   0       14.03       13.02        2.91 o   0.1375E-01
  25   6   0       44.61       51.01        1.50 o   0.8694E-01
  26   6   0       47.29       44.02        1.79 o   0.1130E+00
  27   6   0       36.47       29.94        2.23 o   0.5789E-01
  28   6   0       36.89       38.78        2.26 o   0.1009E+00
  29   6   0       59.63       58.35        2.10 o   0.1366E+00
  30   6   0       39.03       37.37        2.22 o   0.9922E-01
  31   6   0       11.19       17.83        5.69 <   0.0000E+00
  32   6   0       15.22        5.62        4.33 <   0.0000E+00
  33   6   0       46.22       41.88        2.45 o   0.1040E+00
   0   8   0      335.76      319.07        1.65 o   0.7162E-02
   1   8   0      334.36      352.74        1.05 o   0.6769E-02
   2   8   0       94.15      100.34        0.80 o   0.7609E-01
   3   8   0      114.23      105.55        0.79 o   0.4536E-01
   4   8   0       75.77       81.34        0.78 o   0.1120E+00
   5   8   0      193.53      187.09        0.76 o   0.1813E-01
   6   8   0      276.65      272.47        0.86 o   0.1028E-01
   7   8   0      347.26      360.72        0.88 o   0.6416E-02
   8   8   0       64.57       83.95        0.69 o   0.0000E+00
   9   8   0       51.23       61.31        0.72 o   0.8087E-01
  10   8   0       82.45       78.43        0.76 o   0.1037E+00
  11   8   0       82.61       75.69        0.84 o   0.1065E+00
  12   8   0      145.61      136.37        0.91 o   0.3562E-01
  13   8   0      250.26      258.02        1.05 o   0.1140E-01
  14   8   0      185.84      191.68        0.97 o   0.1621E-01
  15   8   0       54.93       54.81        0.98 o   0.1419E+00
  16   8   0       -1.85        1.70       14.17 <   0.0000E+00
  17   8   0       16.59       18.60        1.96 o   0.2578E-01
  18   8   0       84.12       81.82        1.18 o   0.1044E+00
  19   8   0       74.50       73.48        1.02 o   0.1227E+00
  20   8   0       79.78       84.12        1.08 o   0.9461E-01
  21   8   0        5.85        4.05        6.63 <   0.0000E+00
  22   8   0       67.69       66.79        1.41 o   0.1342E+00
  23   8   0      103.95      104.29        1.39 o   0.7074E-01
  24   8   0       20.82       15.40        2.43 o   0.1676E-01
  25   8   0       46.50       46.67        1.75 o   0.1305E+00
  26   8   0       47.24       45.74        1.79 o   0.1240E+00
  27   8   0       24.63       30.39        2.48 o   0.5792E-01
  28   8   0       27.60       22.06        2.61 o   0.3197E-01
  29   8   0       55.22       54.01        2.18 o   0.1380E+00
  30   8   0       46.76       45.53        2.36 o   0.1223E+00
  31   8   0       18.16       11.87        4.03 o   0.1156E-01
  32   8   0       -5.50        9.75       13.57 <   0.0000E+00
  33   8   0        7.35        5.60       17.59 <   0.0000E+00
   0  10   0       61.56       68.18        1.43 o   0.7818E-01
   1  10   0      230.40      226.58        0.98 o   0.1428E-01
   2  10   0      193.39      193.28        0.94 o   0.1965E-01
   3  10   0      120.72      121.35        0.84 o   0.4889E-01
   4  10   0      212.01      215.05        0.90 o   0.1601E-01
   5  10   0      285.12      282.33        0.98 o   0.9576E-02
   6  10   0      112.52      117.63        0.86 o   0.4294E-01
   7  10   0      174.97      169.97        0.89 o   0.2436E-01
   8  10   0       37.06       34.66        0.96 o   0.9063E-01
   9  10   0       94.66      103.56        0.80 o   0.4287E-01
  10  10   0      202.23      205.82        0.85 o   0.1548E-01
  11  10   0       25.37       41.85        1.16 o   0.4582E-01
  12  10   0       16.84       16.15        1.68 o   0.2518E-01
  13  10   0      185.79      186.22        0.95 o   0.2069E-01
  14  10   0       12.00        9.42        2.64 o   0.4701E-02
  15  10   0      135.63      135.39        1.05 o   0.4130E-01
  16  10   0      180.99      183.56        1.09 o   0.2163E-01
  17  10   0       17.39        3.16        2.33 o   0.2700E-02
  18  10   0       17.95       17.76        1.94 o   0.1946E-01
  19  10   0       77.81       76.56        1.10 o   0.1165E+00
  20  10   0       66.37       68.25        1.22 o   0.1292E+00
  21  10   0       27.64       34.50        1.82 o   0.5858E-01
  22  10   0       81.34       79.59        1.42 o   0.1090E+00
  23  10   0       48.72       45.82        1.77 o   0.1283E+00
  24  10   0       -3.49        9.74       15.37 <   0.0000E+00
  25  10   0       12.80       13.03        3.72 <   0.0000E+00
  26  10   0       77.12       76.86        1.68 o   0.1171E+00
  27  10   0       22.15       22.69        2.93 o   0.3226E-01
  28  10   0       12.76       22.11        5.20 <   0.0000E+00
  29  10   0       27.53       18.97        2.77 o   0.2307E-01
  30  10   0        8.55       20.13        7.65 <   0.0000E+00
  31  10   0       25.44       21.97        3.09 o   0.3518E-01
  32  10   0       47.57       47.89        4.36 o   0.1310E+00
  33  10   0       17.05        0.68       13.76 <   0.0000E+00
   0  12   0       11.36       21.68        4.29 <   0.0000E+00
   1  12   0       52.85       63.51        1.21 o   0.2701E-01
   2  12   0      101.01       89.82        1.40 o   0.3096E-01
   3  12   0      435.45      435.95        1.60 o   0.5251E-02
   4  12   0       79.44       70.92        1.15 o   0.7376E-01
   5  12   0       66.91       69.44        1.05 o   0.1197E+00
   6  12   0        4.98        8.11        5.99 <   0.0000E+00
   7  12   0       16.09       16.41        1.87 o   0.2841E-01
   8  12   0       18.11       15.85        1.80 o   0.1528E-01
   9  12   0      181.66      186.87        0.93 o   0.1823E-01
  10  12   0       60.20       58.83        1.03 o   0.1418E+00
  11  12   0      158.05      151.81        0.99 o   0.2958E-01
  12  12   0       28.48       29.63        1.17 o   0.6220E-01
  13  12   0        8.72       10.22        3.18 <   0.0000E+00
  14  12   0       15.56       15.46        2.02 o   0.2174E-01
  15  12   0      158.72      169.41        1.06 o   0.2184E-01
  16  12   0       61.23       57.30        1.18 o   0.1180E+00
  17  12   0      188.52      186.08        1.06 o   0.2078E-01
  18  12   0       31.10       19.25        1.59 o   0.2002E-01
  19  12   0       83.89       84.11        1.20 o   0.9890E-01
  20  12   0       23.03       20.03        1.88 o   0.2937E-01
  21  12   0       -6.16        2.97        7.23 <   0.0000E+00
  22  12   0      -11.63        0.89        4.45 <   0.0000E+00
  23  12   0       50.64       48.30        1.71 o   0.1357E+00
  24  12   0       -2.67        5.17       19.40 <   0.0000E+00
  25  12   0       49.71       49.01        1.88 o   0.1341E+00
  26  12   0       26.01       22.81        2.43 o   0.3321E-01
  27  12   0       16.21       22.15        3.70 o   0.3083E-01
  28  12   0        8.25        8.55        7.36 <   0.0000E+00
  29  12   0       49.71       45.95        2.36 o   0.1209E+00
  30  12   0       19.56       11.17        3.70 o   0.8704E-02
  31  12   0      -11.20       14.81       10.38 <   0.0000E+00
  32  12   0       16.22       18.21        7.45 <   0.0000E+00
   0  14   0      187.19      180.39        1.90 o   0.2126E-01
   1  14   0      165.94      165.25        1.42 o   0.2711E-01
   2  14   0       69.71       62.35        1.55 o   0.8649E-01
   3  14   0      135.52      130.50        1.45 o   0.4109E-01
   4  14   0       73.57       73.12        1.50 o   0.1229E+00
   5  14   0      120.73      122.29        1.39 o   0.4221E-01
   6  14   0      130.18      137.92        1.22 o   0.2734E-01
   7  14   0       84.81       83.57        1.25 o   0.9102E-01
   8  14   0       41.56       43.13        1.47 o   0.1169E+00
   9  14   0       98.17      111.46        1.11 o   0.3410E-01
  10  14   0       94.81       95.99        1.21 o   0.8365E-01
  11  14   0       82.29       88.70        1.17 o   0.8969E-01
  12  14   0       32.75       33.90        1.38 o   0.7936E-01
  13  14   0      138.03      144.25        1.20 o   0.3196E-01
  14  14   0       88.06       86.69        1.16 o   0.9711E-01
  15  14   0      103.09      109.02        1.19 o   0.5953E-01
  16  14   0      110.69      104.58        1.21 o   0.5923E-01
  17  14   0       58.20       58.04        1.29 o   0.1423E+00
  18  14   0       14.87       17.45        2.57 o   0.2047E-01
  19  14   0       46.97       49.52        1.50 o   0.1166E+00
  20  14   0       80.64       78.02        1.48 o   0.1093E+00
  21  14   0       26.26       29.47        2.34 o   0.6125E-01
  22  14   0       76.78       75.53        1.75 o   0.1175E+00
  23  14   0       11.31        0.55        4.68 <   0.0000E+00
  24  14   0       27.24       26.40        2.23 o   0.4422E-01
  25  14   0      -13.48        4.61        4.16 <   0.0000E+00
  26  14   0       51.02       49.55        1.96 o   0.1311E+00
  27  14   0        8.54        2.46        7.91 <   0.0000E+00
  28  14   0       17.36       16.24        3.93 o   0.1667E-01
  29  14   0       12.99        9.18        6.63 <   0.0000E+00
  30  14   0       27.52       30.87        4.87 o   0.6268E-01
  31  14   0       17.54       10.77        7.13 <   0.0000E+00
  32  14   0       37.63       26.30        6.00 o   0.3362E-01
   0  16   0       90.39       83.67        2.17 o   0.4483E-01
   1  16   0      198.42      194.50        1.50 o   0.1877E-01
   2  16   0       33.53        3.68        2.20 o   0.2431E-02
   3  16   0       18.37       22.84        2.38 o   0.2308E-01
   4  16   0       18.41       15.25        2.53 o   0.1725E-01
   5  16   0       74.97       80.93        1.42 o   0.1064E+00
   6  16   0       33.58       22.71        2.05 o   0.2511E-01
   7  16   0      196.46      194.83        1.63 o   0.1928E-01
   8  16   0       23.11        7.68        2.74 o   0.3511E-02
   9  16   0      -13.68       13.19        3.49 <   0.0000E+00
  10  16   0       17.38       10.90        2.42 o   0.1208E-01
  11  16   0       61.02       64.79        1.40 o   0.9967E-01
  12  16   0       33.71       20.73        1.93 o   0.1693E-01
  13  16   0      198.38      202.62        1.39 o   0.1715E-01
  14  16   0       65.26       61.97        1.48 o   0.1335E+00
  15  16   0       46.60       42.61        1.42 o   0.1138E+00
  16  16   0       -5.24        1.32        7.33 <   0.0000E+00
  17  16   0       14.94       18.76        2.94 o   0.2207E-01
  18  16   0       35.53       35.39        1.96 o   0.8591E-01
  19  16   0       83.86       83.61        1.59 o   0.1046E+00
  20  16   0       15.54       13.51        3.52 o   0.1289E-01
  21  16   0       13.04        2.68        3.86 <   0.0000E+00
  22  16   0       16.90       14.39        3.14 o   0.1638E-01
  23  16   0       71.46       70.45        1.84 o   0.1279E+00
  24  16   0       15.07       14.83        4.18 <   0.0000E+00
  25  16   0       26.40       27.41        2.57 o   0.5292E-01
  26  16   0      -15.28        4.40        3.68 <   0.0000E+00
  27  16   0       27.22       28.63        3.12 o   0.5852E-01
  28  16   0      -13.55        1.55        6.12 <   0.0000E+00
  29  16   0       20.60       36.36        7.33 <   0.0000E+00
   0  18   0      143.70      146.11        2.20 o   0.3510E-01
   1  18   0      101.05       97.98        1.57 o   0.7556E-01
   2  18   0       47.46       38.70        1.90 o   0.6387E-01
   3  18   0      120.23      112.96        1.53 o   0.5213E-01
   4  18   0       73.20       66.31        1.74 o   0.8149E-01
   5  18   0       73.20       74.91        1.72 o   0.1173E+00
   6  18   0       88.32       90.09        1.74 o   0.8887E-01
   7  18   0       23.76       28.46        2.67 o   0.5159E-01
   8  18   0       29.07       25.80        2.20 o   0.4636E-01
   9  18   0      114.27      116.11        1.63 o   0.5417E-01
  10  18   0       74.58       67.91        1.74 o   0.7638E-01
  11  18   0       90.41       94.83        1.70 o   0.7864E-01
  12  18   0      106.78      102.73        1.68 o   0.6764E-01
  13  18   0       42.80       36.94        1.97 o   0.7147E-01
  14  18   0       55.35       55.72        1.81 o   0.1421E+00
  15  18   0       78.10       82.18        1.73 o   0.8670E-01
  16  18   0       40.51       30.39        1.96 o   0.4392E-01
  17  18   0       42.77       44.72        2.18 o   0.1206E+00
  18  18   0       18.66       15.48        3.55 o   0.1701E-01
  19  18   0        6.66        6.99       10.07 <   0.0000E+00
  20  18   0       57.21       57.35        2.32 o   0.1417E+00
  21  18   0       -8.05        4.17        8.42 <   0.0000E+00
  22  18   0       23.10       25.56        3.50 o   0.4869E-01
  23  18   0       -4.68        8.69       16.44 <   0.0000E+00
  24  18   0       18.79       22.88        4.13 o   0.3534E-01
  25  18   0        8.63       19.43       10.56 <   0.0000E+00
  26  18   0       41.35       43.68        3.31 o   0.1156E+00
  27  18   0      -12.01        6.80       14.38 <   0.0000E+00
  28  18   0      -11.63       14.54       16.76 <   0.0000E+00
   0  20   0       55.65       55.58        2.52 o   0.1426E+00
   1  20   0       52.45       49.91        1.87 o   0.1311E+00
   2  20   0       72.00       65.35        1.76 o   0.7714E-01
   3  20   0      144.70      139.68        1.82 o   0.3617E-01
   4  20   0       90.66       87.43        1.87 o   0.8817E-01
   5  20   0       59.63       58.95        2.12 o   0.1392E+00
   6  20   0       32.74       32.66        2.36 o   0.7199E-01
   7  20   0       -3.06       14.22       19.85 <   0.0000E+00
   8  20   0       21.86        4.87        3.08 o   0.3347E-02
   9  20   0      105.36      107.17        1.77 o   0.6629E-01
  10  20   0      103.47      101.58        1.78 o   0.7234E-01
  11  20   0       86.56       82.30        1.78 o   0.9120E-01
  12  20   0       -6.29        2.24        9.66 <   0.0000E+00
  13  20   0       -0.79        7.79      108.05 <   0.0000E+00
  14  20   0       27.69       30.61        2.45 o   0.6571E-01
  15  20   0       61.15       61.32        1.91 o   0.1406E+00
  16  20   0       62.18       59.46        2.13 o   0.1310E+00
  17  20   0       54.85       53.81        2.19 o   0.1383E+00
  18  20   0       12.37       17.59        6.02 <   0.0000E+00
  19  20   0       34.30       33.22        2.79 o   0.7592E-01
  20  20   0        9.80       13.53        8.14 <   0.0000E+00
  21  20   0       13.75        7.02        5.55 <   0.0000E+00
  22  20   0       26.25       22.35        3.69 o   0.3183E-01
  23  20   0       25.47       21.37        4.60 o   0.2992E-01
  24  20   0       -7.37       11.46       16.24 <   0.0000E+00
  25  20   0       18.91       21.86        8.25 <   0.0000E+00
   0  22   0       33.30        6.25        4.41 o   0.3110E-02
   1  22   0       97.20       93.68        2.17 o   0.8162E-01
   2  22   0       84.50       86.81        2.20 o   0.8826E-01
   3  22   0       24.96        9.06        3.68 o   0.6528E-02
   4  22   0       67.39       60.73        2.02 o   0.1004E+00
   5  22   0       57.05       58.03        1.93 o   0.1429E+00
   6  22   0       19.42       10.01        3.42 o   0.9792E-02
   7  22   0       80.70       87.64        1.85 o   0.6670E-01
   8  22   0       32.75       31.88        2.41 o   0.7264E-01
   9  22   0       13.17        2.95        4.63 <   0.0000E+00
  10  22   0       65.05       59.72        1.92 o   0.1151E+00
  11  22   0       31.46       29.12        2.46 o   0.5600E-01
  12  22   0       25.21       26.98        2.70 o   0.5158E-01
  13  22   0       64.16       69.67        1.98 o   0.9313E-01
  14  22   0       24.06        8.94        3.00 o   0.6484E-02
  15  22   0       26.50        7.57        3.38 o   0.5014E-02
  16  22   0       74.25       65.62        2.34 o   0.7683E-01
  17  22   0       17.43       10.37        5.27 <   0.0000E+00
  18  22   0       16.63       14.11        6.73 <   0.0000E+00
  19  22   0       31.12       28.48        4.59 o   0.5659E-01
  20  22   0       22.54       12.56        8.12 <   0.0000E+00
  21  22   0      -29.81        5.38        7.40 <   0.0000E+00
   0  24   0      146.47      135.08        3.17 o   0.2955E-01
   1  24   0       83.06       62.31        2.44 o   0.0000E+00
   2  24   0       38.83       29.72        2.76 o   0.4201E-01
   3  24   0       11.65        4.23        6.86 <   0.0000E+00
   4  24   0       13.09        4.14        5.32 <   0.0000E+00
   5  24   0       41.39       39.13        2.71 o   0.1024E+00
   6  24   0       72.02       69.19        2.17 o   0.1228E+00
   7  24   0       46.47       43.22        2.41 o   0.1017E+00
   8  24   0       13.66       18.97        5.28 <   0.0000E+00
   9  24   0        6.98        8.63        9.56 <   0.0000E+00
  10  24   0        9.95        5.48        7.39 <   0.0000E+00
  11  24   0       12.94        8.14        5.59 <   0.0000E+00
  12  24   0       61.50       60.96        2.61 o   0.1410E+00
  13  24   0       52.98       43.88        3.50 o   0.5792E-01
  14  24   0       60.68       60.05        3.37 o   0.1418E+00
  15  24   0       16.53        7.61        8.06 <   0.0000E+00
  16  24   0      -10.91       12.51       12.88 <   0.0000E+00
  17  24   0        3.46       14.92       46.49 <   0.0000E+00
  18  24   0       25.83       31.43        8.05 <   0.0000E+00
   0  26   0       65.05       58.90        4.39 o   0.1194E+00
   1  26   0       30.59        7.24        4.12 o   0.4659E-02
   2  26   0       53.20       48.04        3.89 o   0.1020E+00
   3  26   0       77.15       68.83        3.47 o   0.6540E-01
   4  26   0       36.96       29.28        3.68 o   0.4810E-01
   5  26   0        7.94        3.13       14.35 <   0.0000E+00
   6  26   0       43.35       37.21        3.20 o   0.8504E-01
   7  26   0       12.71       13.86        6.81 <   0.0000E+00
   8  26   0       16.85       22.40        5.77 <   0.0000E+00
   9  26   0       29.50       34.28        4.20 o   0.7414E-01
  10  26   0       11.57       13.02        9.76 <   0.0000E+00
  11  26   0       28.62       25.01        5.86 o   0.4344E-01
  12  26   0       36.81       35.65        6.92 o   0.8656E-01
  13  26   0       15.52       24.63       12.31 <   0.0000E+00
   1   1   1      258.53      288.50        0.99 x   0.0000E+00
   2   1   1      104.86      107.10        0.52 o   0.1961E-02
   3   1   1      277.95      273.73        0.79 o   0.9374E-02
   4   1   1      152.63      144.95        0.57 o   0.3144E-01
   5   1   1      220.27      212.59        0.73 o   0.1551E-01
   6   1   1      111.25      107.12        0.66 o   0.3670E-01
   7   1   1      168.56      161.61        0.68 o   0.2162E-01
   8   1   1      153.92      137.58        0.66 o   0.5610E-02
   9   1   1      115.56      119.31        0.70 o   0.5710E-01
  10   1   1       37.11       37.34        0.81 o   0.1017E+00
  11   1   1      282.93      284.87        0.99 o   0.9600E-02
  12   1   1      104.86      106.74        0.92 o   0.5335E-01
  13   1   1      158.73      160.55        0.94 o   0.2674E-01
  14   1   1      133.72      116.44        0.99 o   0.2909E-01
  15   1   1      155.03      148.21        1.13 o   0.2742E-01
  16   1   1       43.78       32.56        1.41 o   0.7949E-01
  17   1   1      204.80      217.12        1.27 o   0.1292E-01
  18   1   1      168.24      165.43        1.29 o   0.2643E-01
  19   1   1      188.67      192.22        1.32 o   0.1889E-01
  20   1   1       80.67       75.86        1.39 o   0.1077E+00
  21   1   1      142.67      137.73        1.39 o   0.3718E-01
  22   1   1       42.39       40.23        1.91 o   0.1009E+00
  23   1   1      137.34      141.29        1.63 o   0.3507E-01
  24   1   1       90.70       84.74        1.71 o   0.8678E-01
  25   1   1      142.49      143.80        1.97 o   0.3645E-01
  26   1   1       32.20        9.37        2.63 o   0.5498E-02
  27   1   1       74.35       74.94        2.10 o   0.1211E+00
  28   1   1       42.35       37.69        2.40 o   0.9015E-01
  29   1   1       77.87       79.48        2.22 o   0.1083E+00
  30   1   1       43.38       36.79        2.62 o   0.7472E-01
  31   1   1       92.15       87.29        2.28 o   0.8524E-01
  32   1   1       37.31       26.10        2.83 o   0.3605E-01
  33   1   1       53.55       51.35        2.20 o   0.1339E+00
  34   1   1       43.42       40.56        2.78 o   0.1014E+00
  35   1   1       42.38       36.49        4.65 o   0.7770E-01
  36   1   1       31.74       20.54        6.84 o   0.2364E-01
   1   3   1      306.39      314.34        0.94 o   0.8602E-02
   2   3   1      222.40      215.65        0.71 o   0.1526E-01
   3   3   1       89.76       90.19        0.49 o   0.8792E-01
   4   3   1       66.39       56.58        0.55 o   0.0000E+00
   5   3   1      385.95      357.89        0.93 o   0.6079E-02
   6   3   1      141.25      139.67        0.61 o   0.3490E-01
   7   3   1      172.80      190.56        0.67 o   0.9097E-02
   8   3   1      231.07      228.42        0.70 o   0.1338E-01
   9   3   1      273.49      266.31        0.79 o   0.1016E-01
  10   3   1       60.80       56.98        0.73 o   0.1408E+00
  11   3   1      175.60      169.53        0.76 o   0.1889E-01
  12   3   1       67.54       65.67        0.77 o   0.1338E+00
  13   3   1      152.06      148.56        0.86 o   0.3256E-01
  14   3   1      117.69      117.13        0.98 o   0.5585E-01
  15   3   1      299.89      308.41        1.22 o   0.8718E-02
  16   3   1       58.05       55.07        1.33 o   0.1312E+00
  17   3   1      144.21      152.40        1.09 o   0.2799E-01
  18   3   1       58.84       54.77        1.22 o   0.1412E+00
  19   3   1      132.51      127.66        1.19 o   0.4317E-01
  20   3   1       74.33       71.39        1.31 o   0.1061E+00
  21   3   1      199.80      206.54        1.33 o   0.1732E-01
  22   3   1       50.12       43.63        1.53 o   0.8735E-01
  23   3   1      102.75      103.25        1.48 o   0.7089E-01
  24   3   1       91.85       94.39        1.46 o   0.8348E-01
  25   3   1       93.99       88.80        1.48 o   0.8300E-01
  26   3   1       42.88       38.94        2.20 o   0.8484E-01
  27   3   1      138.38      135.26        1.87 o   0.3972E-01
  28   3   1       33.87       16.64        2.54 o   0.1322E-01
  29   3   1       90.98       88.96        1.98 o   0.9151E-01
  30   3   1       52.32       47.40        2.21 o   0.1080E+00
  31   3   1       62.78       61.12        2.19 o   0.1368E+00
  32   3   1       27.23       16.25        2.82 o   0.1705E-01
  33   3   1       67.06       59.03        2.09 o   0.8056E-01
  34   3   1       28.66       26.08        5.83 o   0.4824E-01
  35   3   1       34.55       48.84        6.68 o   0.1005E-01
  36   3   1       10.22       17.12       15.40 <   0.0000E+00
   1   5   1      126.45      137.02        0.83 o   0.4785E-01
   2   5   1      204.52      187.21        0.83 o   0.1447E-01
   3   5   1      125.57      131.55        0.68 o   0.3756E-01
   4   5   1      157.97      155.99        0.65 o   0.2990E-01
   5   5   1      150.86      154.39        0.59 o   0.3280E-01
   6   5   1      209.90      213.00        0.65 o   0.1654E-01
   7   5   1      170.24      171.49        0.61 o   0.2579E-01
   8   5   1      286.45      272.43        0.76 o   0.8774E-02
   9   5   1      221.93      218.98        0.72 o   0.1492E-01
  10   5   1      102.96       78.00        0.69 o   0.0000E+00
  11   5   1       54.66       64.09        0.77 o   0.1087E+00
  12   5   1      184.45      182.58        0.80 o   0.2165E-01
  13   5   1      183.57      185.17        0.81 o   0.2100E-01
  14   5   1      231.26      228.78        0.91 o   0.1420E-01
  15   5   1       96.47       98.77        1.00 o   0.6305E-01
  16   5   1       71.42       74.91        0.98 o   0.1127E+00
  17   5   1      132.23      132.66        1.01 o   0.4082E-01
  18   5   1      141.26      143.27        1.04 o   0.3577E-01
  19   5   1      136.90      134.05        1.07 o   0.4022E-01
  20   5   1       89.50       87.95        1.10 o   0.9321E-01
  21   5   1      115.29      116.21        1.15 o   0.5510E-01
  22   5   1      123.90      121.44        1.18 o   0.5000E-01
  23   5   1      109.44      102.70        1.28 o   0.6092E-01
  24   5   1       47.36       52.11        1.49 o   0.1143E+00
  25   5   1       74.11       75.21        1.43 o   0.1197E+00
  26   5   1       73.72       68.98        1.60 o   0.1130E+00
  27   5   1      110.98      107.81        1.90 o   0.6302E-01
  28   5   1      113.86      105.79        1.94 o   0.5341E-01
  29   5   1       74.18       69.89        2.26 o   0.1149E+00
  30   5   1       50.32       44.11        2.26 o   0.8801E-01
  31   5   1       60.10       56.17        2.23 o   0.1249E+00
  32   5   1       38.59       37.72        2.57 o   0.9439E-01
  33   5   1       46.13       40.58        2.47 o   0.8893E-01
   1   7   1      165.48      145.44        0.82 o   0.2038E-01
   2   7   1        7.46       20.49        3.27 <   0.0000E+00
   3   7   1      134.83      119.37        0.80 o   0.0000E+00
   4   7   1       35.80       34.43        0.93 o   0.9133E-01
   5   7   1      284.41      275.40        0.92 o   0.9886E-02
   6   7   1       58.15       55.96        0.73 o   0.1053E+00
   7   7   1      174.63      146.13        0.69 o   0.1035E-02
   8   7   1       24.95       25.02        0.87 o   0.2955E-01
   9   7   1      130.58      116.55        0.70 o   0.4413E-01
  10   7   1      133.36      131.55        0.72 o   0.2543E-01
  11   7   1      388.33      382.51        1.02 o   0.6140E-02
  12   7   1       92.12       90.04        0.84 o   0.7983E-01
  13   7   1       58.03       58.44        0.85 o   0.1428E+00
  14   7   1      104.84      112.12        0.86 o   0.4847E-01
  15   7   1      119.08      118.35        0.90 o   0.5440E-01
  16   7   1      127.35      132.18        0.90 o   0.4379E-01
  17   7   1      158.47      160.43        0.96 o   0.2631E-01
  18   7   1       82.34       87.04        1.12 o   0.7726E-01
  19   7   1      107.49      110.67        1.20 o   0.6032E-01
  20   7   1       89.32       88.60        1.25 o   0.9466E-01
  21   7   1      112.94      112.00        1.23 o   0.6040E-01
  22   7   1       66.17       65.16        1.30 o   0.1347E+00
  23   7   1      104.16      101.56        1.41 o   0.7151E-01
  24   7   1       82.33       80.12        1.64 o   0.1078E+00
  25   7   1      142.98      140.55        1.63 o   0.3673E-01
  26   7   1       76.12       69.61        1.71 o   0.9247E-01
  27   7   1       70.52       66.28        2.17 o   0.1130E+00
  28   7   1       60.77       55.86        2.27 o   0.1174E+00
  29   7   1       63.96       60.28        2.29 o   0.1293E+00
  30   7   1       62.28       54.52        2.35 o   0.8504E-01
  31   7   1       76.53       74.46        2.31 o   0.1165E+00
  32   7   1       44.93       38.98        2.67 o   0.8079E-01
  33   7   1       34.49       34.15        4.55 o   0.7905E-01
   1   9   1       64.97       48.61        0.93 o   0.0000E+00
   2   9   1      204.01      208.48        0.97 o   0.1786E-01
   3   9   1      102.41      104.01        0.84 o   0.7267E-01
   4   9   1      167.79      163.54        0.87 o   0.2401E-01
   5   9   1      121.49      118.19        0.82 o   0.4870E-01
   6   9   1      122.49      121.21        0.86 o   0.4161E-01
   7   9   1      108.83      105.04        0.89 o   0.5370E-01
   8   9   1      192.55      192.16        0.84 o   0.2010E-01
   9   9   1      110.59      108.97        0.78 o   0.5791E-01
  10   9   1      155.54      160.46        0.86 o   0.3107E-01
  11   9   1       32.20       29.92        1.09 o   0.6771E-01
  12   9   1      278.60      278.84        0.98 o   0.9909E-02
  13   9   1      138.85      144.59        0.92 o   0.3063E-01
  14   9   1      127.42      128.37        0.96 o   0.4132E-01
  15   9   1       61.22       64.65        0.97 o   0.1212E+00
  16   9   1      126.34      127.75        1.06 o   0.4363E-01
  17   9   1       89.69       90.75        1.09 o   0.9030E-01
  18   9   1      155.67      159.11        1.06 o   0.2830E-01
  19   9   1       56.53       60.33        1.15 o   0.1310E+00
  20   9   1       81.95       82.94        1.26 o   0.1048E+00
  21   9   1       78.86       77.72        1.44 o   0.1136E+00
  22   9   1       67.44       68.73        1.67 o   0.1328E+00
  23   9   1       77.56       76.51        1.60 o   0.1165E+00
  24   9   1      157.18      152.23        1.50 o   0.3029E-01
  25   9   1       43.08       38.45        1.94 o   0.8886E-01
  26   9   1       76.88       73.65        1.66 o   0.1169E+00
  27   9   1       76.98       74.65        1.83 o   0.1176E+00
  28   9   1       53.68       52.69        2.22 o   0.1377E+00
  29   9   1       27.21       25.54        2.99 o   0.4837E-01
  30   9   1       68.64       66.69        2.32 o   0.1309E+00
  31   9   1       30.39       24.85        3.04 o   0.4216E-01
  32   9   1       53.69       50.98        3.58 o   0.1269E+00
  33   9   1       25.88       24.66        8.49 <   0.0000E+00
   1  11   1      195.42      201.02        1.04 o   0.1717E-01
   2  11   1      118.48      110.09        1.03 o   0.4231E-01
   3  11   1       16.33       18.07        1.86 o   0.1665E-01
   4  11   1       55.62       51.79        0.94 o   0.1091E+00
   5  11   1      131.50      127.72        1.04 o   0.4285E-01
   6  11   1       60.83       62.16        0.97 o   0.1253E+00
   7  11   1      149.46      154.05        0.92 o   0.2747E-01
   8  11   1      120.43      118.17        0.94 o   0.5162E-01
   9  11   1      125.56      136.70        0.91 o   0.2279E-01
  10  11   1       92.37       98.34        0.86 o   0.6329E-01
  11  11   1       78.96       78.56        0.87 o   0.1135E+00
  12  11   1      107.99      117.45        0.88 o   0.3868E-01
  13  11   1       25.02       19.90        1.30 o   0.2271E-01
  14  11   1      151.15      154.27        0.92 o   0.3062E-01
  15  11   1      171.14      173.94        0.98 o   0.2343E-01
  16  11   1      121.06      121.90        1.01 o   0.4920E-01
  17  11   1       62.98       63.37        1.16 o   0.1397E+00
  18  11   1      113.08      119.54        1.12 o   0.4976E-01
  19  11   1       50.62       45.48        1.32 o   0.1117E+00
  20  11   1       90.06       91.28        1.19 o   0.8807E-01
  21  11   1      118.33      122.74        1.53 o   0.4834E-01
  22  11   1      109.23      106.65        1.55 o   0.6492E-01
  23  11   1       37.46       36.76        1.94 o   0.9082E-01
  24  11   1       60.45       60.78        1.69 o   0.1420E+00
  25  11   1       50.92       46.91        1.79 o   0.1166E+00
  26  11   1       86.62       85.25        1.70 o   0.9965E-01
  27  11   1       53.32       54.28        1.88 o   0.1413E+00
  28  11   1       74.33       71.12        2.11 o   0.1175E+00
  29  11   1       32.58       27.61        2.78 o   0.4904E-01
  30  11   1       46.81       43.91        2.37 o   0.1150E+00
  31  11   1       48.50       40.31        4.25 o   0.6482E-01
  32  11   1       43.02       41.83        4.67 o   0.1126E+00
   1  13   1      125.25      120.52        1.12 o   0.4851E-01
   2  13   1      137.29      139.55        1.18 o   0.3879E-01
   3  13   1       57.41       59.14        1.34 o   0.1336E+00
   4  13   1      101.84      108.08        1.25 o   0.6709E-01
   5  13   1      117.07      117.38        1.14 o   0.5467E-01
   6  13   1       68.53       65.35        1.23 o   0.1218E+00
   7  13   1       50.44       54.87        1.17 o   0.1306E+00
   8  13   1      162.91      166.95        1.09 o   0.2673E-01
   9  13   1       27.99       33.83        1.55 o   0.6683E-01
  10  13   1       97.20      102.13        1.11 o   0.6164E-01
  11  13   1       78.24       77.38        1.14 o   0.1122E+00
  12  13   1       61.35       60.74        1.19 o   0.1390E+00
  13  13   1       57.42       58.31        1.13 o   0.1370E+00
  14  13   1      159.90      168.49        1.05 o   0.2304E-01
  15  13   1       44.67       49.20        1.29 o   0.1207E+00
  16  13   1      121.83      122.28        1.11 o   0.5101E-01
  17  13   1       82.95       84.49        1.22 o   0.1040E+00
  18  13   1      111.77      115.60        1.21 o   0.5431E-01
  19  13   1       28.91       27.44        1.90 o   0.5039E-01
  20  13   1      113.05      116.75        1.63 o   0.5291E-01
  21  13   1       61.89       67.80        1.79 o   0.1117E+00
  22  13   1      104.90      103.38        1.60 o   0.7019E-01
  23  13   1       43.38       45.62        1.92 o   0.1224E+00
  24  13   1       54.91       57.94        1.77 o   0.1276E+00
  25  13   1       31.66       24.53        2.22 o   0.3693E-01
  26  13   1       66.22       68.84        1.79 o   0.1272E+00
  27  13   1       28.39       27.20        2.46 o   0.5164E-01
  28  13   1       86.06       80.93        2.14 o   0.9459E-01
  29  13   1       24.60        3.73        3.19 o   0.3165E-02
  30  13   1       40.94       45.75        3.65 o   0.1068E+00
  31  13   1       15.55       19.81        7.61 <   0.0000E+00
  32  13   1       43.38       37.27        6.23 o   0.7726E-01
   1  15   1       59.63       63.63        1.35 o   0.1160E+00
   2  15   1      119.06      114.69        1.27 o   0.5420E-01
   3  15   1       35.65       29.16        1.71 o   0.6088E-01
   4  15   1      110.88      112.22        1.34 o   0.6135E-01
   5  15   1      108.31      116.83        1.34 o   0.4539E-01
   6  15   1       45.45       46.39        1.44 o   0.1263E+00
   7  15   1       33.36       33.16        1.29 o   0.8411E-01
   8  15   1       64.78       65.60        1.11 o   0.1372E+00
   9  15   1       70.70       69.97        1.20 o   0.1249E+00
  10  15   1       93.77       97.67        1.19 o   0.7393E-01
  11  15   1       89.38       81.93        1.23 o   0.7612E-01
  12  15   1      145.69      153.04        1.22 o   0.2851E-01
  13  15   1       24.65       13.85        2.22 o   0.1467E-01
  14  15   1       85.10       90.45        1.35 o   0.8104E-01
  15  15   1       43.52       42.67        1.63 o   0.1186E+00
  16  15   1       78.72       81.39        1.38 o   0.1079E+00
  17  15   1       47.90       46.37        1.56 o   0.1320E+00
  18  15   1      120.33      124.47        1.34 o   0.4586E-01
  19  15   1       37.44       34.39        1.83 o   0.8114E-01
  20  15   1       69.35       72.39        1.67 o   0.1175E+00
  21  15   1       51.11       48.55        1.87 o   0.1311E+00
  22  15   1       73.90       74.26        1.80 o   0.1211E+00
  23  15   1       19.11        4.31        3.19 o   0.3139E-02
  24  15   1      100.18      101.50        1.71 o   0.7299E-01
  25  15   1       40.02       35.87        2.14 o   0.7929E-01
  26  15   1       58.55       56.91        1.90 o   0.1399E+00
  27  15   1       37.49       31.17        2.21 o   0.5951E-01
  28  15   1       35.10       41.75        3.41 o   0.8342E-01
  29  15   1       12.21        4.91        7.48 <   0.0000E+00
  30  15   1       41.56       48.70        4.16 o   0.8673E-01
  31  15   1       24.98       18.83        5.23 o   0.2352E-01
   1  17   1       83.45       85.76        1.50 o   0.9869E-01
   2  17   1       61.72       57.24        1.57 o   0.1251E+00
   3  17   1       39.68       41.83        1.53 o   0.1106E+00
   4  17   1       31.76       26.49        1.92 o   0.3807E-01
   5  17   1      113.37      118.07        1.61 o   0.5186E-01
   6  17   1       76.50       78.61        1.55 o   0.1049E+00
   7  17   1       31.61       32.57        1.51 o   0.7222E-01
   8  17   1       30.29       29.66        1.66 o   0.6166E-01
   9  17   1       51.49       53.68        1.48 o   0.1347E+00
  10  17   1       87.89       91.26        1.37 o   0.8712E-01
  11  17   1      124.68      125.83        1.37 o   0.4606E-01
  12  17   1       99.03      101.09        1.40 o   0.7274E-01
  13  17   1       11.04        4.26        4.64 <   0.0000E+00
  14  17   1       62.07       63.18        1.58 o   0.1376E+00
  15  17   1       65.04       65.82        1.59 o   0.1359E+00
  16  17   1       72.25       75.69        1.58 o   0.1090E+00
  17  17   1       62.99       60.87        1.67 o   0.1389E+00
  18  17   1       74.56       74.24        1.76 o   0.1217E+00
  19  17   1       33.48       31.21        2.38 o   0.6479E-01
  20  17   1       71.16       73.85        2.21 o   0.1118E+00
  21  17   1       46.69       46.76        2.44 o   0.1296E+00
  22  17   1       45.43       46.03        2.46 o   0.1276E+00
  23  17   1       30.17       26.74        2.73 o   0.4520E-01
  24  17   1       78.47       76.31        1.92 o   0.1145E+00
  25  17   1       42.41       42.63        2.27 o   0.1156E+00
  26  17   1       48.83       52.07        2.45 o   0.1284E+00
  27  17   1       30.95       29.69        3.55 o   0.6005E-01
  28  17   1       29.53       34.73        5.50 o   0.7420E-01
   1  19   1       33.36       32.52        2.01 o   0.7196E-01
   2  19   1       62.31       59.48        1.66 o   0.1407E+00
   3  19   1       32.04       33.38        2.03 o   0.7939E-01
   4  19   1       60.53       61.75        1.86 o   0.1338E+00
   5  19   1       21.68       15.91        2.81 o   0.1950E-01
   6  19   1       41.42       42.13        1.90 o   0.1164E+00
   7  19   1       37.57       35.44        2.14 o   0.8045E-01
   8  19   1      140.05      142.72        1.67 o   0.3504E-01
   9  19   1       38.52       31.54        2.21 o   0.5697E-01
  10  19   1       36.50       32.97        2.14 o   0.7829E-01
  11  19   1       44.89       47.71        1.94 o   0.1178E+00
  12  19   1       53.24       57.94        1.88 o   0.1209E+00
  13  19   1       31.73       30.14        2.37 o   0.6346E-01
  14  19   1      104.25      106.81        1.74 o   0.6134E-01
  15  19   1       30.43       23.19        2.40 o   0.3471E-01
  16  19   1       52.61       50.78        1.91 o   0.1362E+00
  17  19   1       38.64       34.24        2.36 o   0.7436E-01
  18  19   1       68.86       69.15        2.26 o   0.1320E+00
  19  19   1       34.51       33.38        2.83 o   0.7906E-01
  20  19   1       50.51       57.00        2.42 o   0.1010E+00
  21  19   1       19.88       20.99        4.02 o   0.3138E-01
  22  19   1       71.56       70.83        2.39 o   0.1281E+00
  23  19   1       16.25       20.45        5.59 <   0.0000E+00
  24  19   1       32.04       38.40        3.67 o   0.8079E-01
  25  19   1       25.15       20.09        4.57 o   0.2623E-01
  26  19   1       39.26       45.97        3.84 o   0.9070E-01
  27  19   1       24.01       14.48        6.54 <   0.0000E+00
   1  21   1       59.95       59.50        2.18 o   0.1415E+00
   2  21   1       21.69       22.00        3.55 o   0.3068E-01
   3  21   1       13.89       19.68        4.49 <   0.0000E+00
   4  21   1       25.78       16.04        2.87 o   0.1357E-01
   5  21   1       85.65       85.12        1.76 o   0.1006E+00
   6  21   1       35.53       35.12        2.16 o   0.8365E-01
   7  21   1       62.89       60.80        1.76 o   0.1345E+00
   8  21   1       26.20       23.02        2.69 o   0.3470E-01
   9  21   1       75.24       78.81        1.83 o   0.1077E+00
  10  21   1       57.12       58.92        1.94 o   0.1283E+00
  11  21   1       42.97       37.35        2.08 o   0.8500E-01
  12  21   1       36.21       37.39        2.18 o   0.9546E-01
  13  21   1       42.49       42.30        2.10 o   0.1163E+00
  14  21   1       47.46       43.85        2.09 o   0.1157E+00
  15  21   1       78.81       74.15        1.91 o   0.1046E+00
  16  21   1       58.40       54.79        2.19 o   0.1280E+00
  17  21   1       36.94       34.58        2.79 o   0.8748E-01
  18  21   1       30.31       30.88        3.04 o   0.6775E-01
  19  21   1       31.66       28.98        3.01 o   0.5910E-01
  20  21   1       46.69       44.81        2.88 o   0.1240E+00
  21  21   1       57.36       58.07        3.01 o   0.1427E+00
  22  21   1       33.91       33.80        4.20 o   0.7706E-01
   1  23   1       29.35       21.81        3.12 o   0.2905E-01
   2  23   1       61.22       64.78        2.33 o   0.1244E+00
   3  23   1       32.44       27.39        2.84 o   0.4758E-01
   4  23   1       52.30       53.75        2.25 o   0.1392E+00
   5  23   1       23.76       25.19        2.89 o   0.4042E-01
   6  23   1       19.69       24.30        3.48 o   0.3732E-01
   7  23   1       18.28       14.61        3.56 o   0.1474E-01
   8  23   1       45.17       43.87        2.20 o   0.1206E+00
   9  23   1       24.90       25.93        2.63 o   0.4792E-01
  10  23   1       30.69       32.10        2.50 o   0.7361E-01
  11  23   1       48.13       47.42        2.18 o   0.1269E+00
  12  23   1       59.00       61.22        2.04 o   0.1351E+00
  13  23   1       25.29       24.29        2.79 o   0.3919E-01
  14  23   1       37.83       36.86        2.59 o   0.9323E-01
  15  23   1       26.47       28.35        3.62 o   0.5583E-01
  16  23   1       18.13       25.23        7.05 <   0.0000E+00
  17  23   1       33.68       26.95        4.73 o   0.4453E-01
  18  23   1       61.24       62.69        5.88 o   0.1393E+00
  19  23   1       27.48       32.04        7.03 o   0.6656E-01
  20  23   1       28.88       27.06        7.83 <   0.0000E+00
   1  25   1       55.03       52.45        2.54 o   0.1351E+00
   2  25   1       27.00       21.32        3.04 o   0.3341E-01
   3  25   1       26.64       24.53        3.07 o   0.4126E-01
   4  25   1       22.52       23.19        3.20 o   0.3993E-01
   5  25   1       37.09       35.60        2.41 o   0.8733E-01
   6  25   1       12.79       15.22        6.03 <   0.0000E+00
   7  25   1       25.39       26.08        4.09 o   0.4889E-01
   8  25   1       17.91       20.94        4.40 o   0.3084E-01
   9  25   1       28.07       18.94        3.93 o   0.2063E-01
  10  25   1       23.43       15.38        4.36 o   0.1511E-01
  11  25   1       56.31       54.78        2.91 o   0.1402E+00
  12  25   1        4.18       13.34       22.22 <   0.0000E+00
  13  25   1       23.33       30.49        6.50 <   0.0000E+00
  14  25   1       10.79       22.38       15.28 <   0.0000E+00
   7  27   1       22.60       22.10        8.87 <   0.0000E+00
   8  27   1       23.57       31.56        7.80 <   0.0000E+00
   9  27   1       25.13       23.81        8.68 <   0.0000E+00
   0   0   2      413.16      395.66        2.64 o   0.5555E-02
   2   0   2      291.02      288.15        1.01 o   0.9407E-02
   4   0   2      586.16      583.91        1.74 o   0.3661E-02
   6   0   2      194.35      188.26        0.87 o   0.1541E-01
   8   0   2      274.13      266.28        1.07 o   0.1037E-01
  10   0   2      400.34      393.07        1.37 o   0.5527E-02
  12   0   2      120.34      126.61        0.94 o   0.5310E-01
  14   0   2      147.37      156.42        1.15 o   0.2087E-01
  16   0   2      270.88      280.76        1.23 o   0.9408E-02
  18   0   2       43.10       49.85        1.61 o   0.5947E-01
  20   0   2       72.62       81.15        1.40 o   0.8043E-01
  22   0   2      140.26      144.63        2.59 o   0.3697E-01
  24   0   2       46.73       48.60        3.04 o   0.1304E+00
  26   0   2       91.02       92.23        2.87 o   0.9050E-01
  28   0   2       13.69       23.14        6.05 <   0.0000E+00
  30   0   2       35.57       40.33        3.89 o   0.9374E-01
  32   0   2       86.31       84.53        3.33 o   0.1003E+00
  34   0   2       30.64       21.22        8.30 <   0.0000E+00
   0   2   2      370.21      361.45        2.04 o   0.4311E-02
   1   2   2      227.94      201.56        0.92 o   0.1245E-01
   2   2   2      340.15      316.90        1.09 o   0.6621E-02
   3   2   2      464.48      446.04        1.18 o   0.3814E-02
   4   2   2      274.67      255.66        0.75 o   0.7838E-02
   5   2   2      138.90      137.48        0.56 o   0.3895E-01
   6   2   2      488.69      495.61        1.03 o   0.4550E-02
   7   2   2      178.25      174.74        0.61 o   0.2132E-01
   8   2   2      283.74      282.41        0.79 o   0.8727E-02
   9   2   2      227.56      219.60        0.72 o   0.1338E-01
  10   2   2      159.48      160.99        0.69 o   0.2791E-01
  11   2   2       80.65       75.94        0.67 o   0.1020E-01
  12   2   2      251.00      258.47        0.79 o   0.1194E-01
  13   2   2      167.95      161.33        0.77 o   0.2632E-01
  14   2   2      101.62      101.57        0.80 o   0.7429E-01
  15   2   2       93.01       95.05        0.86 o   0.7859E-01
  16   2   2       97.70      107.62        0.89 o   0.5079E-01
  17   2   2      131.52      129.38        1.05 o   0.4062E-01
  18   2   2       83.54       81.46        1.09 o   0.1054E+00
  19   2   2      125.39      121.42        1.25 o   0.4823E-01
  20   2   2       85.10       84.88        1.19 o   0.9811E-01
  21   2   2       14.64       18.17        2.37 o   0.1820E-01
  22   2   2       49.47       49.26        1.44 o   0.1365E+00
  23   2   2      129.54      129.89        1.47 o   0.4343E-01
  24   2   2       38.64       23.83        1.81 o   0.2497E-01
  25   2   2       60.73       60.43        1.79 o   0.1413E+00
  26   2   2        9.69       10.56        6.66 <   0.0000E+00
  27   2   2       40.63       43.25        2.19 o   0.1125E+00
  28   2   2       53.66       50.19        2.06 o   0.1191E+00
  29   2   2       58.23       59.88        2.10 o   0.1355E+00
  30   2   2       48.96       53.69        2.28 o   0.1258E+00
  31   2   2       24.20       26.34        3.00 o   0.4541E-01
  32   2   2       34.84       32.73        2.59 o   0.7217E-01
  33   2   2       43.63       39.42        2.45 o   0.9873E-01
  34   2   2       31.00       27.00        7.75 o   0.5030E-01
   0   4   2      349.62      353.87        1.41 o   0.6975E-02
   1   4   2       64.77       48.31        0.67 o   0.0000E+00
   2   4   2       74.23       64.55        0.59 o   0.0000E+00
   3   4   2      103.87       92.18        0.61 o   0.5429E-01
   4   4   2      172.26      168.56        0.58 o   0.1436E-01
   5   4   2      124.23      107.57        0.59 o   0.4910E-01
   6   4   2      476.25      472.31        1.03 o   0.4691E-02
   7   4   2      224.14      230.14        0.69 o   0.1428E-01
   8   4   2      270.30      261.90        0.76 o   0.9314E-02
   9   4   2       49.42       43.23        0.71 o   0.8968E-01
  10   4   2      278.51      277.63        0.80 o   0.1016E-01
  11   4   2       34.59       30.70        0.86 o   0.4931E-01
  12   4   2      188.84      186.02        0.79 o   0.2071E-01
  13   4   2      149.91      140.44        0.81 o   0.3166E-01
  14   4   2      125.64      126.69        0.90 o   0.4755E-01
  15   4   2       50.64       50.65        0.86 o   0.1316E+00
  16   4   2       92.13       98.78        0.82 o   0.6978E-01
  17   4   2       69.98       69.81        0.88 o   0.1214E+00
  18   4   2       71.46       81.44        1.15 o   0.5442E-01
  19   4   2      100.12      101.62        1.16 o   0.7615E-01
  20   4   2      139.76      144.77        1.11 o   0.3586E-01
  21   4   2       30.12       28.90        1.55 o   0.5601E-01
  22   4   2       54.38       52.36        1.25 o   0.1382E+00
  23   4   2       -8.40       10.40        4.94 <   0.0000E+00
  24   4   2       34.87       35.99        1.54 o   0.8608E-01
  25   4   2       40.10       38.92        1.73 o   0.9953E-01
  26   4   2       75.78       75.25        1.71 o   0.1204E+00
  27   4   2       14.06        5.24        4.29 <   0.0000E+00
  28   4   2       60.59       59.15        2.07 o   0.1400E+00
  29   4   2       54.70       49.91        2.19 o   0.1183E+00
  30   4   2       78.04       70.46        2.06 o   0.9186E-01
  31   4   2       19.05        7.06        3.78 o   0.6165E-02
  32   4   2       35.98       29.81        2.57 o   0.5456E-01
  33   4   2       21.49       21.57        3.52 o   0.3252E-01
   0   6   2      134.61      122.16        0.97 o   0.4178E-01
   1   6   2      240.45      242.31        0.84 o   0.1163E-01
   2   6   2      241.84      237.85        0.79 o   0.1271E-01
   3   6   2      212.81      206.28        0.84 o   0.1623E-01
   4   6   2      287.67      288.18        0.86 o   0.9320E-02
   5   6   2      212.23      215.79        0.78 o   0.1653E-01
   6   6   2      163.03      157.59        0.70 o   0.2819E-01
   7   6   2      275.57      271.39        0.78 o   0.1030E-01
   8   6   2      268.02      273.66        0.83 o   0.9866E-02
   9   6   2      174.55      178.86        0.74 o   0.2437E-01
  10   6   2      267.54      270.91        0.83 o   0.1047E-01
  11   6   2       69.63       67.20        0.72 o   0.1194E+00
  12   6   2      150.90      155.49        0.74 o   0.2661E-01
  13   6   2      198.76      198.53        0.85 o   0.1788E-01
  14   6   2       46.97       42.65        0.93 o   0.1241E+00
  15   6   2       65.45       80.21        0.96 o   0.1500E-01
  16   6   2      124.37      126.99        1.02 o   0.4452E-01
  17   6   2       73.68       73.26        1.12 o   0.1239E+00
  18   6   2       31.24       21.45        1.43 o   0.3149E-01
  19   6   2      124.20      127.31        1.23 o   0.4420E-01
  20   6   2       56.92       58.35        1.25 o   0.1392E+00
  21   6   2       66.35       67.67        1.24 o   0.1286E+00
  22   6   2       85.61       85.45        1.28 o   0.9747E-01
  23   6   2       58.94       56.81        1.63 o   0.1413E+00
  24   6   2       11.74       16.79        4.46 <   0.0000E+00
  25   6   2       46.53       47.30        1.86 o   0.1306E+00
  26   6   2       59.44       61.34        2.01 o   0.1394E+00
  27   6   2       26.94       20.31        2.99 o   0.2626E-01
  28   6   2       27.15       24.53        3.39 o   0.4369E-01
  29   6   2       70.92       71.42        2.44 o   0.1277E+00
  30   6   2       18.77       20.00        4.31 o   0.2734E-01
  31   6   2       20.75       25.49        4.17 o   0.4160E-01
  32   6   2       54.79       54.37        2.69 o   0.1412E+00
  33   6   2       32.21       23.03        3.74 o   0.2986E-01
   0   8   2      112.26      120.35        1.19 o   0.4356E-01
   1   8   2       90.65       91.39        0.77 o   0.9204E-01
   2   8   2      183.34      184.78        0.84 o   0.2217E-01
   3   8   2      324.79      316.29        1.04 o   0.7840E-02
   4   8   2      210.05      208.63        0.90 o   0.1673E-01
   5   8   2      133.78      132.00        0.84 o   0.4253E-01
   6   8   2      156.49      157.87        0.77 o   0.3045E-01
   7   8   2      222.37      220.19        0.82 o   0.1520E-01
   8   8   2      165.34      159.32        0.79 o   0.2600E-01
   9   8   2      253.64      258.24        0.83 o   0.1092E-01
  10   8   2      227.43      226.48        0.85 o   0.1437E-01
  11   8   2      172.02      181.37        0.85 o   0.2313E-01
  12   8   2       82.19       82.77        0.90 o   0.1012E+00
  13   8   2      102.71      103.39        0.90 o   0.7352E-01
  14   8   2       61.41       61.70        0.94 o   0.1381E+00
  15   8   2       50.92       52.70        1.03 o   0.1387E+00
  16   8   2       84.83       83.53        0.99 o   0.1030E+00
  17   8   2       93.45       95.84        1.01 o   0.7891E-01
  18   8   2       43.33       46.69        1.19 o   0.1135E+00
  19   8   2       37.79       39.08        1.44 o   0.9921E-01
  20   8   2       51.80       50.49        1.46 o   0.1358E+00
  21   8   2       72.98       73.11        1.58 o   0.1256E+00
  22   8   2       68.56       68.59        1.53 o   0.1317E+00
  23   8   2       99.96      100.93        1.51 o   0.7537E-01
  24   8   2       18.87       20.36        2.93 o   0.2594E-01
  25   8   2       34.07       33.82        1.89 o   0.8382E-01
  26   8   2       64.02       58.74        1.81 o   0.1129E+00
  27   8   2       42.80       44.37        2.27 o   0.1205E+00
  28   8   2       10.30        6.09        7.45 <   0.0000E+00
  29   8   2       39.66       39.54        2.70 o   0.1063E+00
  30   8   2       15.61       17.61        5.45 <   0.0000E+00
  31   8   2       34.39       31.12        2.82 o   0.7114E-01
  32   8   2       53.74       45.63        2.52 o   0.6974E-01
  33   8   2       44.07       40.91        4.70 o   0.1060E+00
   0  10   2      293.01      291.91        1.45 o   0.9418E-02
   1  10   2      198.92      195.44        0.91 o   0.1884E-01
   2  10   2      103.81      109.53        0.83 o   0.5816E-01
   3  10   2      239.55      238.26        0.99 o   0.1330E-01
   4  10   2      112.36      115.71        0.98 o   0.4613E-01
   5  10   2      219.42      224.68        0.99 o   0.1433E-01
   6  10   2      263.28      270.58        1.04 o   0.9930E-02
   7  10   2      144.27      149.32        0.91 o   0.3228E-01
   8  10   2       94.37       99.35        0.92 o   0.7735E-01
   9  10   2      251.82      250.09        1.05 o   0.1194E-01
  10  10   2      120.90      125.04        0.98 o   0.4405E-01
  11  10   2      124.78      122.22        0.89 o   0.4944E-01
  12  10   2      115.18      126.32        0.93 o   0.3352E-01
  13  10   2       64.07       68.80        0.97 o   0.6309E-01
  14  10   2       60.27       62.35        1.05 o   0.1382E+00
  15  10   2       48.44       53.04        1.05 o   0.1046E+00
  16  10   2      112.12      117.44        1.08 o   0.5296E-01
  17  10   2       51.28       51.53        1.14 o   0.1391E+00
  18  10   2       36.94       38.69        1.30 o   0.9790E-01
  19  10   2       83.52       86.57        1.23 o   0.9943E-01
  20  10   2       77.89       77.31        1.32 o   0.1130E+00
  21  10   2       41.53       45.11        1.64 o   0.1136E+00
  22  10   2       76.33       78.23        1.64 o   0.1104E+00
  23  10   2       63.76       62.16        1.72 o   0.1393E+00
  24  10   2       -2.38       15.51       21.38 <   0.0000E+00
  25  10   2       19.14       16.66        2.99 o   0.1814E-01
  26  10   2       59.92       58.76        1.72 o   0.1423E+00
  27  10   2       40.86       40.98        2.02 o   0.1102E+00
  28  10   2       45.82       45.35        2.45 o   0.1246E+00
  29  10   2       20.39       16.16        3.83 o   0.1742E-01
  30  10   2       42.72       40.08        2.58 o   0.1037E+00
  31  10   2       36.52       35.74        3.06 o   0.8894E-01
  32  10   2       36.03       30.55        4.04 o   0.5790E-01
  33  10   2       36.67       31.91        6.81 o   0.6435E-01
   0  12   2      120.05      116.73        1.46 o   0.5076E-01
   1  12   2      243.35      238.39        1.11 o   0.1295E-01
   2  12   2       78.74       76.67        1.00 o   0.1143E+00
   3  12   2      200.11      195.82        1.02 o   0.1859E-01
   4  12   2       50.52       48.02        1.27 o   0.1224E+00
   5  12   2      144.23      141.39        1.22 o   0.3472E-01
   6  12   2       89.17       86.23        1.22 o   0.9360E-01
   7  12   2      302.32      303.66        1.37 o   0.8677E-02
   8  12   2       68.05       66.76        1.31 o   0.1334E+00
   9  12   2       98.24      101.61        1.20 o   0.7384E-01
  10  12   2       21.91       14.91        1.75 o   0.1389E-01
  11  12   2       89.68       98.61        1.17 o   0.5768E-01
  12  12   2       33.11       32.09        1.47 o   0.6588E-01
  13  12   2      173.73      173.45        1.17 o   0.2462E-01
  14  12   2       45.02       44.45        1.25 o   0.1203E+00
  15  12   2       40.30       41.75        1.21 o   0.1126E+00
  16  12   2       36.71       32.28        1.28 o   0.7116E-01
  17  12   2      104.63      103.15        1.14 o   0.7033E-01
  18  12   2       27.62       26.08        1.91 o   0.4562E-01
  19  12   2      120.19      119.55        1.32 o   0.5242E-01
  20  12   2       23.45       19.81        2.37 o   0.2427E-01
  21  12   2       65.17       67.69        1.68 o   0.1329E+00
  22  12   2       -5.56       10.08        8.74 <   0.0000E+00
  23  12   2       54.10       54.21        1.72 o   0.1414E+00
  24  12   2       18.31       19.07        2.84 o   0.2381E-01
  25  12   2       42.34       39.61        1.87 o   0.9947E-01
  26  12   2       10.64        7.74        4.78 <   0.0000E+00
  27  12   2       17.75       19.42        2.97 o   0.2733E-01
  28  12   2       20.67       15.76        3.19 o   0.1589E-01
  29  12   2       73.94       72.95        2.19 o   0.1238E+00
  30  12   2       27.94       17.53        4.47 o   0.1761E-01
  31  12   2       26.75       17.93        4.21 o   0.2039E-01
  32  12   2       16.99        7.83       10.34 <   0.0000E+00
   0  14   2      157.91      161.01        1.67 o   0.2665E-01
   1  14   2      133.71      132.41        1.24 o   0.4255E-01
   2  14   2       93.36       91.07        1.26 o   0.8754E-01
   3  14   2      157.90      171.69        1.08 o   0.2042E-01
   4  14   2      123.38      125.23        1.18 o   0.4675E-01
   5  14   2      178.72      174.92        1.39 o   0.2321E-01
   6  14   2      149.19      146.94        1.39 o   0.3160E-01
   7  14   2      129.78      132.21        1.20 o   0.4089E-01
   8  14   2       25.32       14.98        1.95 o   0.1930E-01
   9  14   2      154.94      157.87        1.24 o   0.2937E-01
  10  14   2      142.46      144.94        1.18 o   0.3549E-01
  11  14   2       91.22       90.90        1.20 o   0.9135E-01
  12  14   2       61.47       58.71        1.27 o   0.1325E+00
  13  14   2       46.61       49.16        1.35 o   0.1295E+00
  14  14   2       50.72       51.66        1.32 o   0.1380E+00
  15  14   2       56.08       55.49        1.43 o   0.1428E+00
  16  14   2       96.98       96.23        1.30 o   0.8185E-01
  17  14   2       36.59       37.61        1.59 o   0.9904E-01
  18  14   2       32.83       34.59        1.57 o   0.8212E-01
  19  14   2       54.50       58.03        1.49 o   0.1282E+00
  20  14   2       73.60       74.12        1.72 o   0.1192E+00
  21  14   2       24.07       29.04        2.42 o   0.5596E-01
  22  14   2       61.03       61.19        1.72 o   0.1404E+00
  23  14   2       22.78       28.04        2.54 o   0.5169E-01
  24  14   2        9.64       12.98        5.56 <   0.0000E+00
  25  14   2      -15.36        3.54        3.76 <   0.0000E+00
  26  14   2       55.64       55.28        1.88 o   0.1421E+00
  27  14   2       23.07       23.06        2.66 o   0.3459E-01
  28  14   2       25.13       16.75        3.11 o   0.1806E-01
  29  14   2       24.77       24.49        3.85 o   0.4097E-01
  30  14   2       18.21       21.77        5.92 <   0.0000E+00
  31  14   2       30.99       31.21        6.47 o   0.6980E-01
  32  14   2       39.44       34.76        6.50 o   0.7644E-01
   0  16   2       64.53       60.40        2.13 o   0.1171E+00
   1  16   2       76.97       75.53        1.46 o   0.1177E+00
   2  16   2       43.74       22.50        1.87 o   0.1017E-01
   3  16   2      216.34      213.89        1.19 o   0.1601E-01
   4  16   2       44.63       24.49        1.67 o   0.1562E-01
   5  16   2      116.20      118.35        1.37 o   0.5330E-01
   6  16   2       36.45       28.28        1.95 o   0.4054E-01
   7  16   2      122.41      123.92        1.40 o   0.4933E-01
   8  16   2       27.78       10.74        2.16 o   0.7407E-02
   9  16   2      171.09      179.00        1.24 o   0.2059E-01
  10  16   2       42.59       37.44        1.65 o   0.9342E-01
  11  16   2       92.55       92.95        1.34 o   0.8726E-01
  12  16   2       20.47       22.77        2.25 o   0.3571E-01
  13  16   2       75.39       81.02        1.39 o   0.9889E-01
  14  16   2       13.62       21.83        3.31 o   0.2872E-01
  15  16   2       46.81       52.58        1.55 o   0.1100E+00
  16  16   2       30.12       33.11        1.88 o   0.7349E-01
  17  16   2       65.39       65.30        1.48 o   0.1368E+00
  18  16   2       26.15       24.24        2.17 o   0.3883E-01
  19  16   2       52.38       56.55        2.00 o   0.1232E+00
  20  16   2        9.69       12.44        6.45 <   0.0000E+00
  21  16   2       29.81       33.71        2.42 o   0.7514E-01
  22  16   2       27.11       21.56        2.67 o   0.2792E-01
  23  16   2       67.94       66.86        1.90 o   0.1330E+00
  24  16   2       18.63       13.00        3.48 o   0.1137E-01
  25  16   2       29.90       33.28        2.45 o   0.7455E-01
  26  16   2        3.38        9.72       17.73 <   0.0000E+00
  27  16   2       34.85       34.11        2.83 o   0.8145E-01
  28  16   2        8.87       10.78       11.59 <   0.0000E+00
  29  16   2       28.69       31.62        4.98 o   0.6850E-01
  30  16   2      -27.77        4.13        6.91 <   0.0000E+00
   0  18   2       98.09       91.00        2.17 o   0.6880E-01
   1  18   2      100.59       99.53        1.54 o   0.7647E-01
   2  18   2       66.13       65.02        1.63 o   0.1360E+00
   3  18   2       71.23       71.62        1.50 o   0.1255E+00
   4  18   2      112.73      113.04        1.59 o   0.6029E-01
   5  18   2      121.62      119.00        1.59 o   0.5212E-01
   6  18   2       77.63       67.74        1.71 o   0.4759E-01
   7  18   2      143.13      139.49        1.62 o   0.3687E-01
   8  18   2       46.16       43.02        1.97 o   0.1104E+00
   9  18   2       69.14       69.78        1.59 o   0.1310E+00
  10  18   2       94.48       98.99        1.54 o   0.7369E-01
  11  18   2       53.33       54.89        1.70 o   0.1380E+00
  12  18   2       74.50       76.16        1.61 o   0.1179E+00
  13  18   2       68.21       69.13        1.64 o   0.1294E+00
  14  18   2       35.06       37.89        1.99 o   0.9177E-01
  15  18   2       33.87       35.72        2.04 o   0.8769E-01
  16  18   2       76.67       75.19        1.77 o   0.1181E+00
  17  18   2       16.76       15.67        3.25 o   0.1638E-01
  18  18   2       16.82       12.71        4.09 o   0.1048E-01
  19  18   2       30.96       39.01        2.92 o   0.6336E-01
  20  18   2       36.66       40.30        2.67 o   0.9932E-01
  21  18   2       28.57       21.61        3.39 o   0.2804E-01
  22  18   2       37.88       38.88        2.91 o   0.1020E+00
  23  18   2       23.58       17.78        3.45 o   0.2093E-01
  24  18   2       14.29       16.09        5.56 <   0.0000E+00
  25  18   2       18.82       15.36        4.52 o   0.1822E-01
  26  18   2       31.67       35.59        3.52 o   0.8186E-01
  27  18   2        7.24       12.27       12.24 <   0.0000E+00
   0  20   2       74.53       70.16        2.96 o   0.1026E+00
   1  20   2       74.83       78.92        2.09 o   0.9086E-01
   2  20   2       24.10       18.20        2.77 o   0.2282E-01
   3  20   2       69.60       69.36        1.72 o   0.1312E+00
   4  20   2       59.25       59.89        1.84 o   0.1407E+00
   5  20   2       98.21       97.87        1.72 o   0.7876E-01
   6  20   2      106.86       99.46        1.72 o   0.5658E-01
   7  20   2      127.02      124.45        1.61 o   0.4753E-01
   8  20   2       54.86       55.44        1.87 o   0.1416E+00
   9  20   2       47.13       49.58        2.02 o   0.1294E+00
  10  20   2       60.29       62.73        1.86 o   0.1400E+00
  11  20   2       33.18       36.20        2.31 o   0.8502E-01
  12  20   2       44.23       40.07        2.07 o   0.9498E-01
  13  20   2       69.68       68.73        1.84 o   0.1311E+00
  14  20   2       31.08       31.21        2.36 o   0.7014E-01
  15  20   2        8.55       17.85        6.69 <   0.0000E+00
  16  20   2       26.56       30.19        2.60 o   0.6238E-01
  17  20   2       22.85       32.29        3.42 o   0.4972E-01
  18  20   2       15.64       17.50        4.75 <   0.0000E+00
  19  20   2       43.56       44.53        2.51 o   0.1221E+00
  20  20   2       21.38       30.56        3.58 o   0.4759E-01
  21  20   2       16.19       15.09        5.15 <   0.0000E+00
  22  20   2       21.49       18.29        3.90 o   0.2245E-01
  23  20   2       24.08       27.70        4.21 o   0.5118E-01
  24  20   2        1.80       15.70       53.47 <   0.0000E+00
  25  20   2       -8.68       16.13       16.42 <   0.0000E+00
   0  22   2       70.31       61.44        3.15 o   0.6886E-01
   1  22   2       52.40       49.29        2.16 o   0.1268E+00
   2  22   2       47.31       43.65        2.28 o   0.1047E+00
   3  22   2       91.28       89.26        1.96 o   0.9110E-01
   4  22   2       45.14       38.78        2.37 o   0.7412E-01
   5  22   2       51.81       46.66        2.23 o   0.1020E+00
   6  22   2       94.23       94.31        1.85 o   0.8450E-01
   7  22   2       50.23       42.81        2.11 o   0.8375E-01
   8  22   2       63.29       61.41        1.86 o   0.1340E+00
   9  22   2       77.85       77.18        1.77 o   0.1161E+00
  10  22   2       35.77       32.45        2.26 o   0.7186E-01
  11  22   2       44.72       45.46        2.03 o   0.1244E+00
  12  22   2       46.32       46.98        2.18 o   0.1298E+00
  13  22   2       27.54       30.57        2.61 o   0.6431E-01
  14  22   2       28.07       26.61        2.57 o   0.4790E-01
  15  22   2       22.57       28.19        3.27 o   0.4988E-01
  16  22   2       38.63       36.81        2.89 o   0.9050E-01
  17  22   2       28.64       29.81        3.41 o   0.6367E-01
  18  22   2       -0.30       12.93      160.31 <   0.0000E+00
  19  22   2       22.84       26.00        5.15 o   0.4396E-01
  20  22   2       31.01       29.16        5.00 o   0.5965E-01
  21  22   2      -13.39       13.88        8.88 <   0.0000E+00
  22  22   2        3.45       19.06       50.32 <   0.0000E+00
  23  22   2       21.34       27.02        8.43 <   0.0000E+00
   0  24   2       61.02       57.91        3.34 o   0.1273E+00
   1  24   2       42.94       38.49        2.49 o   0.8556E-01
   2  24   2       45.39       42.25        2.42 o   0.1041E+00
   3  24   2       48.14       42.98        2.44 o   0.1028E+00
   4  24   2       78.12       74.34        2.12 o   0.1094E+00
   5  24   2       39.99       33.01        2.46 o   0.5894E-01
   6  24   2       50.86       47.55        2.17 o   0.1221E+00
   7  24   2       21.79       15.15        3.28 o   0.1596E-01
   8  24   2       49.45       50.22        2.25 o   0.1361E+00
   9  24   2       47.20       41.17        2.26 o   0.8727E-01
  10  24   2       70.29       70.72        2.05 o   0.1280E+00
  11  24   2       21.92       24.49        3.83 o   0.3959E-01
  12  24   2       18.92       21.71        4.09 o   0.3161E-01
  13  24   2       15.34       14.06        5.35 <   0.0000E+00
  14  24   2       14.10       25.84        7.11 <   0.0000E+00
  15  24   2       -6.80       11.51       22.09 <   0.0000E+00
  16  24   2       43.49       42.27        4.67 o   0.1138E+00
  18  24   2       10.31       10.74       16.31 <   0.0000E+00
   0  26   2       34.82       23.73        6.97 o   0.2833E-01
   1  26   2       42.98       33.01        4.55 o   0.4739E-01
   2  26   2       41.82       35.79        4.04 o   0.6969E-01
   3  26   2       46.11       36.71        3.26 o   0.5487E-01
   4  26   2       41.55       42.28        3.07 o   0.1148E+00
   5  26   2       17.50       16.15        5.91 <   0.0000E+00
   6  26   2       39.99       39.88        3.46 o   0.1075E+00
   7  26   2       49.74       48.66        3.11 o   0.1329E+00
   8  26   2       43.71       42.82        3.24 o   0.1178E+00
   9  26   2       26.20       19.82        4.20 o   0.2641E-01
  10  26   2       38.85       41.55        3.39 o   0.1079E+00
  11  26   2       11.10       11.32        7.31 <   0.0000E+00
  12  26   2       25.01       26.61        4.79 o   0.4916E-01
  13  26   2       38.02       41.32        6.38 o   0.1044E+00
   1   1   3      236.00      235.64        0.91 o   0.1284E-01
   2   1   3      191.52      193.80        0.75 o   0.2027E-01
   3   1   3      286.15      277.27        0.76 o   0.7877E-02
   4   1   3       99.20       99.38        0.59 o   0.5555E-01
   5   1   3      134.09      140.28        0.59 o   0.4171E-01
   6   1   3      145.97      123.24        0.58 o   0.2285E-02
   7   1   3      223.64      226.51        0.63 o   0.1476E-01
   8   1   3      237.13      240.32        0.67 o   0.1351E-01
   9   1   3      204.13      210.15        0.64 o   0.1697E-01
  10   1   3       59.14       53.86        0.64 o   0.1067E+00
  11   1   3       90.11       87.54        0.64 o   0.7969E-01
  12   1   3      153.01      152.78        0.71 o   0.3121E-01
  13   1   3      206.82      205.38        0.79 o   0.1710E-01
  14   1   3      128.06      114.12        0.76 o   0.4163E-01
  15   1   3      293.95      305.27        0.91 o   0.8146E-02
  16   1   3       61.85       52.21        0.83 o   0.6984E-01
  17   1   3      124.17      126.98        0.77 o   0.4231E-01
  18   1   3       83.54       80.58        0.84 o   0.1055E+00
  19   1   3      131.20      132.42        0.95 o   0.4310E-01
  20   1   3       80.28       77.15        1.00 o   0.1066E+00
  21   1   3      198.06      209.68        1.02 o   0.1495E-01
  22   1   3       86.17       79.09        1.18 o   0.7843E-01
  23   1   3       87.41       90.28        1.49 o   0.9024E-01
  24   1   3       77.95       75.05        1.97 o   0.1163E+00
  25   1   3       51.61       49.13        2.10 o   0.1329E+00
  26   1   3       19.25       12.81        3.80 o   0.1234E-01
  27   1   3      119.71      119.94        2.07 o   0.5262E-01
  28   1   3       70.01       60.63        2.02 o   0.7319E-01
  29   1   3       67.15       64.13        2.04 o   0.1286E+00
  30   1   3       31.96       34.17        2.63 o   0.7968E-01
  31   1   3       27.05       25.52        2.90 o   0.4790E-01
  32   1   3       20.00       13.58        3.87 o   0.1272E-01
  33   1   3       77.02       72.12        2.21 o   0.1058E+00
   1   3   3       90.17       95.26        0.89 o   0.5591E-01
   2   3   3      255.16      248.24        0.94 o   0.1159E-01
   3   3   3       83.35       80.54        0.74 o   0.0000E+00
   4   3   3       90.55       82.86        0.73 o   0.2960E-01
   5   3   3      312.41      309.50        0.97 o   0.8163E-02
   6   3   3       71.77       53.01        0.71 o   0.6794E-02
   7   3   3       56.08       51.81        0.73 o   0.1302E+00
   8   3   3      241.89      204.19        0.77 o   0.5767E-02
   9   3   3       79.89       73.13        0.68 o   0.7927E-01
  10   3   3       58.87       53.09        0.75 o   0.7944E-01
  11   3   3      330.59      338.70        0.90 o   0.7558E-02
  12   3   3       83.08       81.11        0.76 o   0.1003E+00
  13   3   3      185.80      183.65        0.80 o   0.2111E-01
  14   3   3      107.23      103.62        0.78 o   0.6665E-01
  15   3   3       39.65       35.79        0.92 o   0.1001E+00
  16   3   3       83.48       80.04        0.81 o   0.1037E+00
  17   3   3      264.91      268.54        0.97 o   0.1049E-01
  18   3   3       56.68       42.92        1.06 o   0.3933E-02
  19   3   3      202.15      207.42        0.95 o   0.1630E-01
  20   3   3      105.98      104.08        0.94 o   0.6892E-01
  21   3   3       33.21       30.24        1.43 o   0.6028E-01
  22   3   3       67.99       67.11        1.46 o   0.1333E+00
  23   3   3      133.39      132.97        1.43 o   0.4270E-01
  24   3   3       37.77       22.12        1.89 o   0.2121E-01
  25   3   3      146.69      148.28        1.65 o   0.3379E-01
  26   3   3       35.00       29.20        2.18 o   0.5040E-01
  27   3   3       22.87       26.03        3.00 o   0.4790E-01
  28   3   3       43.60       46.61        2.19 o   0.1220E+00
  29   3   3       52.84       57.01        2.16 o   0.1167E+00
  30   3   3       25.99       11.30        3.15 o   0.9205E-02
  31   3   3      113.26      107.33        2.08 o   0.5705E-01
  32   3   3       24.34        4.83        3.68 o   0.3425E-02
  33   3   3       36.96       30.09        2.69 o   0.5399E-01
   1   5   3       67.26       62.65        0.74 o   0.2794E-01
   2   5   3      228.86      223.32        0.82 o   0.1414E-01
   3   5   3       63.57       72.99        0.74 o   0.0000E+00
   4   5   3      307.96      298.69        0.86 o   0.8571E-02
   5   5   3      107.00      107.61        0.68 o   0.6197E-01
   6   5   3      251.63      264.31        0.75 o   0.1195E-01
   7   5   3       37.32       33.17        0.74 o   0.9215E-01
   8   5   3      156.31      144.90        0.68 o   0.1967E-01
   9   5   3       49.88       40.04        0.70 o   0.9965E-01
  10   5   3      148.96      142.25        0.70 o   0.3268E-01
  11   5   3      192.29      180.01        0.73 o   0.1986E-01
  12   5   3      227.65      218.86        0.79 o   0.1461E-01
  13   5   3      151.41      152.59        0.79 o   0.2940E-01
  14   5   3      110.34      108.22        0.87 o   0.6228E-01
  15   5   3      122.12      121.23        0.92 o   0.5029E-01
  16   5   3       54.51       51.73        1.13 o   0.1389E+00
  17   5   3      188.76      183.75        1.03 o   0.2080E-01
  18   5   3      240.02      236.88        1.07 o   0.1314E-01
  19   5   3      116.88      117.65        1.07 o   0.5452E-01
  20   5   3       21.15       14.95        1.88 o   0.1349E-01
  21   5   3       69.85       72.01        1.18 o   0.1292E+00
  22   5   3       19.97       16.83        2.42 o   0.2320E-01
  23   5   3      106.78      103.34        1.47 o   0.6805E-01
  24   5   3      135.40      130.39        1.51 o   0.4133E-01
  25   5   3       90.44       91.91        1.61 o   0.8688E-01
  26   5   3       37.50       33.35        2.11 o   0.6839E-01
  27   5   3       54.78       53.96        2.19 o   0.1394E+00
  28   5   3       20.82       25.38        3.60 o   0.4163E-01
  29   5   3       58.47       54.20        2.53 o   0.1184E+00
  30   5   3       78.66       71.59        2.49 o   0.9032E-01
  31   5   3       70.76       66.64        2.55 o   0.1163E+00
  32   5   3       56.14       47.40        2.73 o   0.6584E-01
  33   5   3       46.61       43.94        4.56 o   0.1148E+00
   1   7   3      222.20      222.74        0.93 o   0.1518E-01
   2   7   3       28.60       18.60        1.06 o   0.3602E-01
   3   7   3      125.39      124.08        0.65 o   0.4764E-01
   4   7   3       84.43       79.33        0.69 o   0.8059E-01
   5   7   3      199.60      191.40        0.79 o   0.1554E-01
   6   7   3      167.94      155.90        0.76 o   0.1809E-01
   7   7   3      146.39      159.84        0.69 o   0.3212E-01
   8   7   3      126.08      133.41        0.74 o   0.4253E-01
   9   7   3      182.51      189.76        0.81 o   0.2015E-01
  10   7   3      120.34      125.03        0.74 o   0.4871E-01
  11   7   3      109.39      107.80        0.78 o   0.6489E-01
  12   7   3       87.90       87.22        0.82 o   0.9647E-01
  13   7   3      149.71      150.51        0.88 o   0.3044E-01
  14   7   3       63.68       64.82        0.96 o   0.1255E+00
  15   7   3      255.72      254.26        1.00 o   0.1136E-01
  16   7   3       98.66      103.51        0.98 o   0.6054E-01
  17   7   3       22.16       19.14        1.53 o   0.2560E-01
  18   7   3      105.62      104.17        1.10 o   0.6958E-01
  19   7   3       78.21       77.77        1.22 o   0.1149E+00
  20   7   3      110.10      108.97        1.32 o   0.6366E-01
  21   7   3      198.15      199.09        1.35 o   0.1809E-01
  22   7   3       81.40       78.42        1.61 o   0.1077E+00
  23   7   3       42.67       43.60        1.86 o   0.1187E+00
  24   7   3       49.01       50.17        1.76 o   0.1357E+00
  25   7   3       14.93       14.10        3.47 o   0.1346E-01
  26   7   3       51.64       53.25        2.07 o   0.1357E+00
  27   7   3      112.58      111.23        2.00 o   0.6047E-01
  28   7   3       53.14       48.13        2.56 o   0.1098E+00
  29   7   3       57.53       57.64        2.60 o   0.1425E+00
  30   7   3       44.27       43.81        2.78 o   0.1201E+00
  31   7   3        8.14        2.59        9.58 <   0.0000E+00
  32   7   3       44.52       37.83        2.92 o   0.7624E-01
  33   7   3       67.14       66.66        4.21 o   0.1351E+00
   1   9   3       65.30       53.06        0.93 o   0.5600E-01
   2   9   3      255.94      246.22        0.92 o   0.1181E-01
   3   9   3       57.11       52.52        0.92 o   0.1426E+00
   4   9   3       66.89       59.66        0.79 o   0.9815E-01
   5   9   3       40.49       30.54        0.97 o   0.1822E-01
   6   9   3       18.96       15.19        1.46 o   0.1338E-01
   7   9   3       20.09       20.42        1.51 o   0.1632E-01
   8   9   3      304.41      298.81        1.04 o   0.8773E-02
   9   9   3       30.75       29.37        1.19 o   0.6472E-01
  10   9   3       71.10       77.83        0.89 o   0.8093E-01
  11   9   3       87.50       91.64        0.84 o   0.7398E-01
  12   9   3       85.12       83.38        0.88 o   0.1024E+00
  13   9   3       77.99       73.02        0.89 o   0.1023E+00
  14   9   3      210.90      212.79        0.95 o   0.1567E-01
  15   9   3       50.41       46.88        1.02 o   0.8613E-01
  16   9   3      130.52      132.75        1.01 o   0.4180E-01
  17   9   3      109.56      110.30        1.05 o   0.6169E-01
  18   9   3       31.83       25.76        1.47 o   0.4794E-01
  19   9   3       86.33       81.59        1.19 o   0.9693E-01
  20   9   3      157.63      157.27        1.35 o   0.2963E-01
  21   9   3       36.46       33.30        2.03 o   0.7628E-01
  22   9   3      147.77      146.01        1.45 o   0.3447E-01
  23   9   3       76.80       78.67        1.61 o   0.1130E+00
  24   9   3       17.80       11.15        3.13 o   0.8783E-02
  25   9   3       56.66       54.88        1.80 o   0.1403E+00
  26   9   3       62.84       63.29        1.82 o   0.1383E+00
  27   9   3       27.58       20.00        2.75 o   0.2432E-01
  28   9   3      114.56      108.83        2.16 o   0.5580E-01
  29   9   3       50.00       41.79        2.64 o   0.5872E-01
  30   9   3       17.45       15.12        4.44 o   0.1551E-01
  31   9   3       48.53       45.13        2.78 o   0.1154E+00
  32   9   3       28.25       24.63        5.58 o   0.4066E-01
   1  11   3      122.44      126.16        0.94 o   0.3632E-01
   2  11   3       74.16       73.56        0.92 o   0.1216E+00
   3  11   3       43.04       37.31        1.08 o   0.1025E+00
   4  11   3      161.85      159.62        1.03 o   0.2814E-01
   5  11   3      190.33      197.88        1.11 o   0.1803E-01
   6  11   3      140.08      135.35        1.02 o   0.3812E-01
   7  11   3       58.86       57.39        1.06 o   0.1425E+00
   8  11   3       18.26       24.01        1.68 o   0.3780E-01
   9  11   3       82.16       82.24        0.99 o   0.1042E+00
  10  11   3      103.53      104.32        1.05 o   0.6249E-01
  11  11   3      164.66      170.28        1.08 o   0.2339E-01
  12  11   3      119.92      123.19        1.00 o   0.5033E-01
  13  11   3       38.94       42.71        1.12 o   0.1081E+00
  14  11   3       25.89       36.44        1.38 o   0.5003E-01
  15  11   3       48.95       50.62        1.16 o   0.1355E+00
  16  11   3       77.96       80.57        1.16 o   0.1057E+00
  17  11   3      128.02      132.74        1.16 o   0.3887E-01
  18  11   3      160.87      166.35        1.26 o   0.2505E-01
  19  11   3       78.74       80.23        1.31 o   0.1090E+00
  20  11   3       91.98       92.12        1.40 o   0.8802E-01
  21  11   3       23.64       22.13        2.17 o   0.3353E-01
  22  11   3       70.37       71.82        1.61 o   0.1243E+00
  23  11   3       61.85       60.29        1.79 o   0.1387E+00
  24  11   3      102.97      104.22        1.72 o   0.6903E-01
  25  11   3       72.06       69.74        1.75 o   0.1250E+00
  26  11   3       59.67       58.92        1.88 o   0.1417E+00
  27  11   3       32.10       32.71        2.40 o   0.7654E-01
  28  11   3       37.08       39.55        2.60 o   0.1012E+00
  29  11   3       24.75       19.87        3.46 o   0.2752E-01
  30  11   3       70.55       66.12        2.94 o   0.1189E+00
  31  11   3       50.78       53.43        3.53 o   0.1324E+00
  32  11   3       50.84       46.60        4.62 o   0.1112E+00
   1  13   3       66.46       67.94        1.01 o   0.1346E+00
   2  13   3       90.15       90.54        1.00 o   0.8914E-01
   3  13   3       51.47       54.78        1.16 o   0.1356E+00
   4  13   3      146.73      146.12        1.15 o   0.3489E-01
   5  13   3       97.76       94.86        1.17 o   0.8076E-01
   6  13   3      138.87      145.50        1.15 o   0.3520E-01
   7  13   3       71.07       73.68        1.26 o   0.1189E+00
   8  13   3       64.22       63.54        1.32 o   0.1352E+00
   9  13   3       62.51       66.42        1.23 o   0.1036E+00
  10  13   3       93.48       97.70        1.19 o   0.6666E-01
  11  13   3       66.65       68.15        1.30 o   0.1316E+00
  12  13   3      121.44      127.59        1.24 o   0.4159E-01
  13  13   3       50.09       47.42        1.45 o   0.1285E+00
  14  13   3       43.23       41.88        1.55 o   0.1168E+00
  15  13   3       62.07       63.72        1.41 o   0.1367E+00
  16  13   3       74.07       78.59        1.43 o   0.9968E-01
  17  13   3       29.88       21.79        2.06 o   0.2867E-01
  18  13   3      173.56      178.26        1.38 o   0.2273E-01
  19  13   3       23.91       20.37        2.53 o   0.2901E-01
  20  13   3       72.14       74.95        1.47 o   0.1148E+00
  21  13   3       67.62       67.43        1.63 o   0.1344E+00
  22  13   3       45.51       47.71        1.92 o   0.1280E+00
  23  13   3       25.48       14.15        2.77 o   0.1290E-01
  24  13   3      120.17      124.18        1.75 o   0.4736E-01
  25  13   3       34.20       26.49        2.43 o   0.4396E-01
  26  13   3       62.37       58.78        1.82 o   0.1290E+00
  27  13   3       44.66       41.82        2.04 o   0.1017E+00
  28  13   3       26.09       18.99        3.16 o   0.2346E-01
  29  13   3       23.17       12.47        4.37 o   0.1005E-01
  30  13   3       70.06       74.54        3.31 o   0.1066E+00
  31  13   3       13.38       10.51        9.59 <   0.0000E+00
  32  13   3       51.21       52.60        5.78 o   0.1383E+00
   1  15   3       77.16       77.98        1.16 o   0.1175E+00
   2  15   3      138.39      143.45        1.13 o   0.3482E-01
   3  15   3       18.65       18.84        2.30 o   0.2626E-01
   4  15   3       20.85       28.53        1.99 o   0.4722E-01
   5  15   3       88.30       88.91        1.32 o   0.9214E-01
   6  15   3       -7.85        9.61        5.18 <   0.0000E+00
   7  15   3       48.23       48.16        1.79 o   0.1312E+00
   8  15   3      160.92      163.53        1.52 o   0.2754E-01
   9  15   3       65.76       66.92        1.64 o   0.1347E+00
  10  15   3       69.55       70.20        1.59 o   0.1291E+00
  11  15   3       64.18       66.67        1.46 o   0.1250E+00
  12  15   3       24.86       28.81        1.80 o   0.5443E-01
  13  15   3        3.84        4.31       10.53 <   0.0000E+00
  14  15   3      127.39      129.96        1.44 o   0.4002E-01
  15  15   3       71.24       69.06        1.46 o   0.1281E+00
  16  15   3       83.64       87.43        1.44 o   0.9219E-01
  17  15   3       39.94       39.28        1.68 o   0.1052E+00
  18  15   3       32.81       37.38        1.82 o   0.8417E-01
  19  15   3       27.29       25.77        2.23 o   0.4256E-01
  20  15   3      114.78      117.29        1.62 o   0.5185E-01
  21  15   3       50.88       43.81        1.94 o   0.8506E-01
  22  15   3      108.70      109.53        1.80 o   0.6389E-01
  23  15   3       26.99       17.53        2.75 o   0.1966E-01
  24  15   3       28.45       24.82        2.59 o   0.4140E-01
  25  15   3       30.19       27.99        2.55 o   0.5475E-01
  26  15   3       60.31       62.30        2.04 o   0.1346E+00
  27  15   3       31.42       22.54        2.98 o   0.3008E-01
  28  15   3       76.56       79.41        4.32 o   0.1056E+00
  29  15   3       26.24        5.04        8.35 <   0.0000E+00
  30  15   3       20.87       21.48        9.94 <   0.0000E+00
   1  17   3      111.62      113.83        1.27 o   0.5816E-01
   2  17   3       67.75       68.97        1.45 o   0.1329E+00
   3  17   3       43.42       43.60        1.57 o   0.1208E+00
   4  17   3       16.71        5.11        3.00 o   0.3777E-02
   5  17   3       93.20       94.71        1.54 o   0.8452E-01
   6  17   3       40.27       41.71        1.80 o   0.1069E+00
   7  17   3       64.73       63.51        1.65 o   0.1355E+00
   8  17   3       87.68       90.24        1.51 o   0.9029E-01
   9  17   3       40.16       46.16        1.90 o   0.9132E-01
  10  17   3       43.07       42.34        1.86 o   0.1204E+00
  11  17   3       83.37       83.55        1.55 o   0.1033E+00
  12  17   3       25.86       27.09        2.23 o   0.5423E-01
  13  17   3       33.51       32.67        1.95 o   0.7352E-01
  14  17   3       76.73       78.04        1.62 o   0.1145E+00
  15  17   3       76.45       80.05        1.64 o   0.9789E-01
  16  17   3       77.04       80.29        1.63 o   0.9540E-01
  17  17   3       35.04       37.15        1.95 o   0.9350E-01
  18  17   3       36.13       38.43        2.10 o   0.9786E-01
  19  17   3       14.68        6.93        4.70 <   0.0000E+00
  20  17   3       86.86       90.79        2.19 o   0.8592E-01
  21  17   3       71.07       69.62        2.33 o   0.1281E+00
  22  17   3       72.56       74.25        2.29 o   0.1209E+00
  23  17   3        8.70        4.38        7.88 <   0.0000E+00
  24  17   3       29.52       33.08        2.96 o   0.7318E-01
  25  17   3       20.86       11.56        3.82 o   0.1000E-01
  26  17   3       47.68       48.34        3.13 o   0.1325E+00
  27  17   3       40.68       41.02        3.31 o   0.1103E+00
  28  17   3       57.58       57.49        6.21 o   0.1429E+00
   1  19   3       24.87       21.35        2.17 o   0.2482E-01
   2  19   3       63.98       64.58        1.68 o   0.1367E+00
   3  19   3       32.65       30.42        2.20 o   0.6439E-01
   4  19   3      110.68      111.63        1.62 o   0.5832E-01
   5  19   3       33.83       22.68        2.22 o   0.2589E-01
   6  19   3       82.08       77.99        1.65 o   0.1039E+00
   7  19   3       18.40       11.95        3.04 o   0.8756E-02
   8  19   3       40.57       38.50        1.82 o   0.1029E+00
   9  19   3       21.17       18.45        2.59 o   0.2602E-01
  10  19   3       51.64       59.51        1.62 o   0.8175E-01
  11  19   3       18.16       11.66        3.16 o   0.9450E-02
  12  19   3       97.42       97.12        1.63 o   0.7828E-01
  13  19   3       22.68       14.60        2.93 o   0.1437E-01
  14  19   3        7.06       10.28        8.53 <   0.0000E+00
  15  19   3       41.26       45.94        2.06 o   0.1077E+00
  16  19   3       42.26       44.72        2.04 o   0.1177E+00
  17  19   3       30.33       25.39        2.83 o   0.4124E-01
  18  19   3      115.44      116.37        2.21 o   0.5542E-01
  19  19   3       31.46       24.04        3.18 o   0.3746E-01
  20  19   3       24.38       20.87        3.72 o   0.2990E-01
  21  19   3       30.32       31.88        3.28 o   0.7164E-01
  22  19   3       19.35       25.10        3.95 o   0.4079E-01
  23  19   3       28.17       22.58        3.23 o   0.3157E-01
  24  19   3       79.47       79.66        2.88 o   0.1120E+00
  25  19   3       24.82       13.13        4.48 o   0.1211E-01
  26  19   3       30.89       34.63        5.36 o   0.7895E-01
   1  21   3       59.13       60.16        1.81 o   0.1416E+00
   2  21   3       33.82       30.68        2.22 o   0.7038E-01
   3  21   3       18.64       20.92        3.43 o   0.3022E-01
   4  21   3       24.39       16.38        3.09 o   0.1749E-01
   5  21   3       80.83       82.35        1.94 o   0.1067E+00
   6  21   3       43.96       43.69        2.22 o   0.1235E+00
   7  21   3       25.71       21.45        2.53 o   0.3150E-01
   8  21   3       32.69       31.51        2.11 o   0.7151E-01
   9  21   3       33.50       29.53        2.10 o   0.5801E-01
  10  21   3       30.96       28.33        2.25 o   0.5730E-01
  11  21   3       75.38       73.81        1.76 o   0.1201E+00
  12  21   3       43.44       43.07        1.99 o   0.1162E+00
  13  21   3       23.34       24.70        2.78 o   0.4123E-01
  14  21   3       37.93       40.57        2.18 o   0.1046E+00
  15  21   3       28.23       22.72        2.66 o   0.3333E-01
  16  21   3       40.97       39.35        2.77 o   0.1020E+00
  17  21   3       68.77       70.89        2.38 o   0.1248E+00
  18  21   3       41.22       38.87        2.77 o   0.9230E-01
  19  21   3       44.31       49.80        2.94 o   0.1092E+00
  20  21   3       44.26       46.46        3.40 o   0.1243E+00
  21  21   3       21.16       16.87        6.97 <   0.0000E+00
  22  21   3       31.52       32.31        5.71 o   0.7289E-01
   1  23   3       29.60       28.44        3.08 o   0.5996E-01
   2  23   3       74.75       70.36        2.26 o   0.1092E+00
   3  23   3       25.56       16.89        3.00 o   0.1762E-01
   4  23   3       19.36       14.76        3.59 o   0.1492E-01
   5  23   3       13.13       11.04        4.86 <   0.0000E+00
   6  23   3      -11.22        6.95        5.26 <   0.0000E+00
   7  23   3       32.34       23.19        2.59 o   0.3436E-01
   8  23   3       82.05       80.69        1.95 o   0.1083E+00
   9  23   3       24.23       14.38        3.11 o   0.1323E-01
  10  23   3       13.26       11.44        4.62 <   0.0000E+00
  11  23   3       -5.47       12.48       11.10 <   0.0000E+00
  12  23   3       15.93       14.50        4.09 <   0.0000E+00
  13  23   3       31.75       32.04        2.62 o   0.7343E-01
  14  23   3       65.77       65.17        2.58 o   0.1367E+00
  15  23   3       39.43       40.77        3.87 o   0.1083E+00
  16  23   3       28.02       36.01        4.35 o   0.6345E-01
  17  23   3       16.09       21.01        6.21 <   0.0000E+00
  18  23   3       10.93       12.41       10.60 <   0.0000E+00
  19  23   3       27.15       32.14        6.10 o   0.6595E-01
  20  23   3       50.89       42.61        6.27 o   0.6999E-01
   1  25   3       38.43       37.25        2.79 o   0.9390E-01
   2  25   3       21.37        9.23        3.85 o   0.7315E-02
   3  25   3       32.93       26.38        3.31 o   0.4401E-01
   4  25   3       32.50       29.89        3.53 o   0.6357E-01
   5  25   3       33.35       28.82        3.26 o   0.5505E-01
   6  25   3       23.36       25.61        3.90 o   0.4468E-01
   7  25   3       35.37       32.76        3.13 o   0.7418E-01
   8  25   3       12.64       10.87        7.32 <   0.0000E+00
   9  25   3       37.17       41.46        3.56 o   0.9974E-01
  10  25   3       22.23       22.47        4.37 o   0.3472E-01
  11  25   3       25.11       23.46        3.54 o   0.3812E-01
  12  25   3       28.63       30.88        3.70 o   0.6527E-01
  13  25   3       30.68       25.72        5.81 o   0.4294E-01
  14  25   3       25.15       10.47        6.82 <   0.0000E+00
  15  25   3       48.35       56.20        4.89 o   0.8950E-01
  16  25   3       20.92       18.99       11.05 <   0.0000E+00
   4  27   3       13.13       26.49        8.94 <   0.0000E+00
   5  27   3       30.69       37.19        5.37 o   0.7339E-01
   6  27   3       26.35       19.99        5.66 o   0.2626E-01
   7  27   3       17.11        4.52        8.30 <   0.0000E+00
   0   0   4      201.93      231.49        2.15 o   0.7708E-03
   2   0   4      350.50      353.57        1.37 o   0.7116E-02
   4   0   4      379.06      363.09        1.28 o   0.6343E-02
   6   0   4      195.70      204.83        1.04 o   0.1746E-01
   8   0   4      211.57      220.71        1.10 o   0.1646E-01
  10   0   4      349.88      348.61        1.37 o   0.7016E-02
  12   0   4      197.68      203.37        1.04 o   0.1880E-01
  14   0   4      148.85      152.72        1.06 o   0.3051E-01
  16   0   4      242.95      243.91        1.12 o   0.1216E-01
  18   0   4       67.98       67.94        1.11 o   0.1323E+00
  20   0   4       70.39       74.47        1.30 o   0.1082E+00
  22   0   4       90.18       88.66        1.50 o   0.9321E-01
  24   0   4       56.52       59.35        2.98 o   0.1310E+00
  26   0   4      104.80      104.21        2.90 o   0.7053E-01
  28   0   4       47.50       46.61        2.88 o   0.1297E+00
  30   0   4       15.79       25.90        5.52 <   0.0000E+00
  32   0   4       64.11       64.03        3.00 o   0.1387E+00
   0   2   4      348.66      326.05        1.69 o   0.5008E-02
   1   2   4      151.11      127.48        0.86 o   0.2803E-01
   2   2   4      237.09      232.74        0.97 o   0.1290E-01
   3   2   4      240.90      212.87        0.98 o   0.9334E-02
   4   2   4      233.88      240.42        0.87 o   0.1049E-01
   5   2   4       81.41       77.84        0.77 o   0.1096E+00
   6   2   4      248.05      232.96        0.83 o   0.1079E-01
   7   2   4      265.98      256.89        0.87 o   0.1107E-01
   8   2   4      191.21      184.02        0.80 o   0.2039E-01
   9   2   4      235.62      214.16        0.78 o   0.1330E-01
  10   2   4      213.38      207.16        0.70 o   0.1567E-01
  11   2   4      118.58      124.72        0.69 o   0.4820E-01
  12   2   4      185.47      183.48        0.74 o   0.2152E-01
  13   2   4      173.42      170.31        0.77 o   0.2469E-01
  14   2   4      153.31      157.70        0.76 o   0.2893E-01
  15   2   4       83.26       80.24        0.77 o   0.1041E+00
  16   2   4       92.30       95.78        0.82 o   0.8407E-01
  17   2   4      113.39      115.97        0.81 o   0.5684E-01
  18   2   4       77.10       80.86        0.84 o   0.9590E-01
  19   2   4      100.66      100.10        0.88 o   0.7560E-01
  20   2   4       49.60       53.26        0.96 o   0.1363E+00
  21   2   4       16.44       20.75        1.71 o   0.2963E-01
  22   2   4       43.38       37.48        1.18 o   0.8772E-01
  23   2   4      113.48      109.61        1.23 o   0.5762E-01
  24   2   4       25.14       21.51        2.35 o   0.3551E-01
  25   2   4       66.91       62.59        1.89 o   0.1227E+00
  26   2   4       40.47       39.00        2.23 o   0.9330E-01
  27   2   4       36.74       38.75        2.27 o   0.9859E-01
  28   2   4       28.56       26.19        2.79 o   0.4584E-01
  29   2   4       70.94       68.06        2.09 o   0.1224E+00
  30   2   4       18.59       14.89        3.61 o   0.1522E-01
  31   2   4       16.92       12.87        4.15 o   0.1173E-01
  32   2   4       16.36       15.89        4.54 <   0.0000E+00
  33   2   4       42.15       34.67        6.67 o   0.6199E-01
   0   4   4      402.08      399.11        2.33 o   0.5849E-02
   1   4   4      236.92      229.27        1.05 o   0.1346E-01
   2   4   4      232.80      227.08        1.08 o   0.1392E-01
   3   4   4      145.75      135.69        0.98 o   0.3214E-01
   4   4   4      159.04      164.44        0.88 o   0.2945E-01
   5   4   4       29.52       19.88        1.19 o   0.1064E-01
   6   4   4      350.84      353.92        1.06 o   0.7059E-02
   7   4   4      136.71      128.66        0.82 o   0.3099E-01
   8   4   4      151.35      144.99        0.85 o   0.3285E-01
   9   4   4      100.90      107.45        0.81 o   0.4928E-01
  10   4   4      120.37      123.09        0.81 o   0.5062E-01
  11   4   4       91.28       87.73        0.79 o   0.9117E-01
  12   4   4      209.88      220.16        0.93 o   0.1391E-01
  13   4   4      149.02      141.35        0.83 o   0.3399E-01
  14   4   4      190.02      187.73        0.86 o   0.2065E-01
  15   4   4       46.61       45.94        0.98 o   0.1165E+00
  16   4   4      141.62      136.75        0.92 o   0.3774E-01
  17   4   4       11.01       11.90        2.74 o   0.9300E-02
  18   4   4       79.53       81.60        0.97 o   0.1076E+00
  19   4   4       77.35       74.74        1.04 o   0.1136E+00
  20   4   4      114.24      110.38        1.04 o   0.5927E-01
  21   4   4       29.01       29.94        1.50 o   0.6105E-01
  22   4   4       69.91       73.95        1.17 o   0.1169E+00
  23   4   4       42.63       43.48        1.60 o   0.1193E+00
  24   4   4        2.94       19.25       17.74 <   0.0000E+00
  25   4   4       37.88       38.75        2.17 o   0.1034E+00
  26   4   4       62.95       64.93        1.90 o   0.1266E+00
  27   4   4       20.70       20.63        3.23 o   0.3113E-01
  28   4   4       18.56       24.09        3.84 o   0.3739E-01
  29   4   4       27.41       28.71        3.00 o   0.5596E-01
  30   4   4       44.59       47.89        2.51 o   0.1182E+00
  31   4   4       19.56       15.94        3.85 o   0.1691E-01
  32   4   4       28.18       29.02        3.08 o   0.5994E-01
  33   4   4      -16.02        7.27       12.14 <   0.0000E+00
   0   6   4      267.61      273.89        1.60 o   0.1063E-01
   1   6   4      204.56      201.26        0.98 o   0.1783E-01
   2   6   4      205.37      200.64        0.95 o   0.1704E-01
   3   6   4      322.61      302.47        0.96 o   0.7261E-02
   4   6   4      264.96      246.29        0.93 o   0.9695E-02
   5   6   4       82.02       65.18        0.79 o   0.4680E-03
   6   6   4      161.93      158.78        0.78 o   0.2653E-01
   7   6   4      173.71      171.50        0.81 o   0.2410E-01
   8   6   4      127.72      130.67        0.76 o   0.4686E-01
   9   6   4       66.51       63.88        0.76 o   0.1345E+00
  10   6   4      155.27      153.88        0.83 o   0.3115E-01
  11   6   4       76.51       75.19        0.87 o   0.1157E+00
  12   6   4       96.36       98.08        0.91 o   0.8001E-01
  13   6   4      195.78      202.96        0.90 o   0.1791E-01
  14   6   4      150.55      151.02        0.96 o   0.3276E-01
  15   6   4       64.86       66.69        0.98 o   0.1305E+00
  16   6   4      136.97      137.08        1.07 o   0.4026E-01
  17   6   4      119.78      122.87        1.05 o   0.4930E-01
  18   6   4       20.09       25.04        1.91 o   0.3783E-01
  19   6   4      122.42      124.09        1.08 o   0.5036E-01
  20   6   4       51.69       51.84        1.26 o   0.1381E+00
  21   6   4       22.16       22.93        1.75 o   0.3410E-01
  22   6   4       72.67       74.92        1.40 o   0.1130E+00
  23   6   4       49.25       50.66        1.69 o   0.1361E+00
  24   6   4       31.90       23.99        2.04 o   0.3416E-01
  25   6   4       42.54       42.12        2.01 o   0.1076E+00
  26   6   4       33.25       34.92        2.23 o   0.8565E-01
  27   6   4       24.27       28.21        2.70 o   0.4995E-01
  28   6   4        3.86        8.65       18.71 <   0.0000E+00
  29   6   4       42.04       40.98        2.72 o   0.1117E+00
  30   6   4       15.96       13.19        4.66 <   0.0000E+00
  31   6   4       13.85        2.65        5.85 <   0.0000E+00
  32   6   4       47.54       44.09        4.48 o   0.1124E+00
  33   6   4       31.07       30.07        7.13 o   0.6277E-01
   0   8   4      160.39      164.14        1.34 o   0.2913E-01
   1   8   4      217.50      211.59        0.94 o   0.1592E-01
   2   8   4      203.59      200.28        0.89 o   0.1781E-01
   3   8   4      304.16      312.29        0.96 o   0.7849E-02
   4   8   4      235.18      235.43        0.91 o   0.1331E-01
   5   8   4      128.07      131.17        0.84 o   0.4618E-01
   6   8   4      114.93      122.23        0.80 o   0.4024E-01
   7   8   4       53.44       51.90        0.95 o   0.1381E+00
   8   8   4       74.72       76.36        0.86 o   0.1067E+00
   9   8   4      202.11      205.30        0.90 o   0.1752E-01
  10   8   4      134.73      142.73        0.88 o   0.2623E-01
  11   8   4      156.69      156.55        0.92 o   0.2830E-01
  12   8   4      108.06      110.22        0.92 o   0.6249E-01
  13   8   4      123.34      123.49        0.97 o   0.4879E-01
  14   8   4       62.61       66.98        1.01 o   0.1295E+00
  15   8   4      109.38      109.09        0.98 o   0.5771E-01
  16   8   4      123.96      123.86        1.04 o   0.4795E-01
  17   8   4      102.31      103.49        1.05 o   0.6770E-01
  18   8   4       25.39       19.52        1.53 o   0.2557E-01
  19   8   4       94.68       99.13        1.23 o   0.7080E-01
  20   8   4       44.48       44.36        1.42 o   0.1233E+00
  21   8   4       30.16       28.56        1.74 o   0.5892E-01
  22   8   4       42.50       46.01        1.76 o   0.1168E+00
  23   8   4       66.46       72.05        1.59 o   0.1030E+00
  24   8   4       24.07       26.94        2.30 o   0.5126E-01
  25   8   4       28.25       26.19        2.24 o   0.4620E-01
  26   8   4       42.93       45.17        2.16 o   0.1202E+00
  27   8   4       20.01       20.63        3.40 o   0.2712E-01
  28   8   4       -4.07       10.15       17.97 <   0.0000E+00
  29   8   4       29.28       30.78        3.26 o   0.6603E-01
  30   8   4       -7.65        6.87        9.33 <   0.0000E+00
  31   8   4       -7.56       12.93       11.07 <   0.0000E+00
  32   8   4       40.78       37.55        4.76 o   0.9386E-01
  33   8   4       36.42       38.13        7.07 o   0.9669E-01
   0  10   4      270.37      263.48        1.67 o   0.1067E-01
   1  10   4      200.67      194.97        0.99 o   0.1857E-01
   2  10   4       90.46       85.16        0.99 o   0.9262E-01
   3  10   4      218.12      219.46        0.89 o   0.1575E-01
   4  10   4       94.86      100.48        0.89 o   0.6202E-01
   5  10   4      130.36      133.24        0.84 o   0.3780E-01
   6  10   4      185.55      196.02        1.03 o   0.1620E-01
   7  10   4       76.87       74.79        1.01 o   0.1172E+00
   8  10   4       54.17       52.11        1.13 o   0.1225E+00
   9  10   4      163.32      167.63        1.20 o   0.2564E-01
  10  10   4      134.12      141.01        1.12 o   0.3357E-01
  11  10   4      115.28      122.42        1.05 o   0.4252E-01
  12  10   4       97.66      100.57        0.96 o   0.6774E-01
  13  10   4      108.12      108.79        0.98 o   0.6618E-01
  14  10   4       83.16       82.92        0.97 o   0.1060E+00
  15  10   4      105.03      105.70        0.98 o   0.7005E-01
  16  10   4      108.35      112.16        1.09 o   0.5544E-01
  17  10   4       65.37       69.48        1.22 o   0.1162E+00
  18  10   4       33.03       35.41        1.41 o   0.8468E-01
  19  10   4       26.81       28.26        1.55 o   0.5634E-01
  20  10   4       61.97       67.61        1.39 o   0.1052E+00
  21  10   4       25.46       22.48        2.10 o   0.3587E-01
  22  10   4       65.53       65.69        1.55 o   0.1368E+00
  23  10   4       64.55       61.92        1.65 o   0.1318E+00
  24  10   4       18.82       20.33        2.84 o   0.2674E-01
  25  10   4       10.68       16.44        5.49 <   0.0000E+00
  26  10   4       43.14       46.08        2.23 o   0.1192E+00
  27  10   4       23.54       19.84        2.94 o   0.3115E-01
  28  10   4       39.78       36.57        2.53 o   0.8539E-01
  29  10   4       29.75       22.44        2.94 o   0.3025E-01
  30  10   4       34.94       34.62        2.74 o   0.8261E-01
  31  10   4        8.94       19.16       12.10 <   0.0000E+00
  32  10   4       31.09       33.16        5.09 o   0.7632E-01
   0  12   4      141.14      122.69        1.69 o   0.2374E-01
   1  12   4      261.69      269.04        1.21 o   0.1008E-01
   2  12   4       65.16       62.16        1.24 o   0.1260E+00
   3  12   4      169.62      164.84        1.13 o   0.2590E-01
   4  12   4       46.96       42.39        1.03 o   0.1014E+00
   5  12   4      147.31      160.83        1.01 o   0.2199E-01
   6  12   4       60.78       51.13        1.12 o   0.6967E-01
   7  12   4      233.31      232.95        1.21 o   0.1390E-01
   8  12   4       31.42       32.39        1.70 o   0.6501E-01
   9  12   4      109.54      111.21        1.18 o   0.6248E-01
  10  12   4       39.62       42.19        1.49 o   0.1103E+00
  11  12   4       69.90       72.12        1.20 o   0.1261E+00
  12  12   4       48.98       46.22        1.27 o   0.1175E+00
  13  12   4      196.40      198.56        1.20 o   0.1857E-01
  14  12   4       35.85       27.50        1.47 o   0.4684E-01
  15  12   4      117.00      117.88        1.20 o   0.5430E-01
  16  12   4       25.93       24.15        1.76 o   0.4206E-01
  17  12   4       73.48       73.04        1.30 o   0.1227E+00
  18  12   4       15.38       17.84        2.80 o   0.2391E-01
  19  12   4       82.13       83.53        1.51 o   0.1019E+00
  20  12   4       19.69       17.77        2.56 o   0.2321E-01
  21  12   4       23.53       26.77        2.16 o   0.5079E-01
  22  12   4       12.47       10.15        4.52 <   0.0000E+00
  23  12   4       64.72       67.50        1.92 o   0.1283E+00
  24  12   4       21.26       25.10        3.09 o   0.4250E-01
  25  12   4       39.25       41.44        2.11 o   0.1093E+00
  26  12   4       13.67        5.82        4.27 <   0.0000E+00
  27  12   4       21.81       17.81        3.07 o   0.2190E-01
  28  12   4       21.95       15.35        3.66 o   0.1634E-01
  29  12   4       57.89       59.61        2.98 o   0.1388E+00
  30  12   4       18.12       14.28        5.78 <   0.0000E+00
  31  12   4       15.84       14.95        7.66 <   0.0000E+00
  32  12   4      -23.52        4.76        8.31 <   0.0000E+00
   0  14   4      107.68      102.82        1.83 o   0.6696E-01
   1  14   4      189.73      190.31        1.20 o   0.2001E-01
   2  14   4       84.06       73.35        1.23 o   0.4204E-01
   3  14   4      163.70      156.55        1.18 o   0.2770E-01
   4  14   4      119.82      116.17        1.17 o   0.5379E-01
   5  14   4      104.49      109.77        1.13 o   0.5318E-01
   6  14   4      142.76      143.44        1.13 o   0.3509E-01
   7  14   4       83.96       82.21        1.32 o   0.1046E+00
   8  14   4       26.50       28.06        1.85 o   0.5398E-01
   9  14   4       89.05       90.62        1.47 o   0.9335E-01
  10  14   4      129.36      132.26        1.45 o   0.4087E-01
  11  14   4       85.47       89.83        1.49 o   0.8817E-01
  12  14   4       87.22       89.31        1.51 o   0.9528E-01
  13  14   4       88.13       90.65        1.33 o   0.8976E-01
  14  14   4       40.17       42.69        1.59 o   0.1122E+00
  15  14   4       75.23       79.97        1.47 o   0.9923E-01
  16  14   4       70.08       69.35        1.48 o   0.1306E+00
  17  14   4       53.24       55.39        1.57 o   0.1382E+00
  18  14   4       16.70       21.84        2.90 o   0.2873E-01
  19  14   4       26.14       23.40        2.16 o   0.3514E-01
  20  14   4       55.03       58.49        1.68 o   0.1258E+00
  21  14   4       10.60       14.00        5.35 <   0.0000E+00
  22  14   4       43.58       44.97        1.96 o   0.1230E+00
  23  14   4       -9.38       14.74        6.28 <   0.0000E+00
  24  14   4        8.06       12.39        6.69 <   0.0000E+00
  25  14   4        3.43        7.36       20.72 <   0.0000E+00
  26  14   4       56.82       59.13        2.28 o   0.1394E+00
  27  14   4       12.35        6.73        6.71 <   0.0000E+00
  28  14   4       17.93       22.35        5.30 <   0.0000E+00
  29  14   4      -12.05        7.41       14.68 <   0.0000E+00
  30  14   4       19.32       17.33        9.73 <   0.0000E+00
   0  16   4       37.04       15.31        2.42 o   0.1407E-01
   1  16   4      154.97      158.06        1.19 o   0.2895E-01
   2  16   4       45.76       20.46        1.60 o   0.6441E-02
   3  16   4      202.71      205.58        1.21 o   0.1762E-01
   4  16   4       64.24       60.40        1.33 o   0.1299E+00
   5  16   4       92.92       94.58        1.21 o   0.8429E-01
   6  16   4       18.21       17.56        2.33 o   0.3064E-01
   7  16   4       54.87       56.20        1.56 o   0.1413E+00
   8  16   4       12.42        6.40        4.02 <   0.0000E+00
   9  16   4      133.68      133.15        1.49 o   0.4175E-01
  10  16   4       37.58       35.62        1.88 o   0.8995E-01
  11  16   4       94.43       98.21        1.76 o   0.7062E-01
  12  16   4       34.64       31.72        2.23 o   0.6854E-01
  13  16   4       88.73       89.82        1.67 o   0.9212E-01
  14  16   4       32.41       27.92        2.21 o   0.4843E-01
  15  16   4       75.08       78.52        1.71 o   0.1044E+00
  16  16   4       37.74       34.72        2.17 o   0.7908E-01
  17  16   4       77.56       79.67        2.04 o   0.1069E+00
  18  16   4       13.81        1.61        4.33 <   0.0000E+00
  19  16   4       61.63       62.44        1.92 o   0.1382E+00
  20  16   4       -5.62        7.30       12.83 <   0.0000E+00
  21  16   4        6.29       10.30       10.79 <   0.0000E+00
  22  16   4        2.31        7.15       28.63 <   0.0000E+00
  23  16   4       45.43       46.61        2.34 o   0.1279E+00
  24  16   4       -7.38        4.95        8.92 <   0.0000E+00
  25  16   4       34.78       35.61        2.82 o   0.8828E-01
  26  16   4       14.41       15.92        6.58 <   0.0000E+00
  27  16   4       12.21       22.37        8.61 <   0.0000E+00
  28  16   4       15.26       16.01        9.42 <   0.0000E+00
  29  16   4       32.04       28.37        7.11 o   0.5507E-01
   0  18   4      115.16      106.36        1.88 o   0.4236E-01
   1  18   4      132.26      126.64        1.43 o   0.4371E-01
   2  18   4       80.76       78.28        1.51 o   0.1109E+00
   3  18   4      106.74      102.09        1.45 o   0.6540E-01
   4  18   4       89.98       92.11        1.47 o   0.8576E-01
   5  18   4       70.34       68.68        1.50 o   0.1302E+00
   6  18   4       47.76       45.70        1.84 o   0.1211E+00
   7  18   4       83.74       88.04        1.61 o   0.8663E-01
   8  18   4       24.98       22.81        2.35 o   0.3619E-01
   9  18   4       45.51       47.15        1.73 o   0.1281E+00
  10  18   4       66.54       74.47        1.62 o   0.8427E-01
  11  18   4       48.62       52.09        1.72 o   0.1203E+00
  12  18   4       26.73       29.44        2.17 o   0.5632E-01
  13  18   4       63.61       69.73        1.69 o   0.9407E-01
  14  18   4       56.34       53.12        1.82 o   0.1291E+00
  15  18   4       52.74       52.34        1.84 o   0.1396E+00
  16  18   4       75.89       79.29        1.70 o   0.1059E+00
  17  18   4       39.54       41.62        2.30 o   0.1101E+00
  18  18   4        9.13       14.10        6.52 <   0.0000E+00
  19  18   4       39.40       37.90        2.35 o   0.9803E-01
  20  18   4       45.54       44.87        2.30 o   0.1246E+00
  21  18   4        8.27        6.99        8.47 <   0.0000E+00
  22  18   4       34.23       33.92        2.86 o   0.7983E-01
  23  18   4       23.65       17.53        3.67 o   0.2167E-01
  24  18   4      -18.22        4.93        4.58 <   0.0000E+00
  25  18   4        5.49       17.44       24.90 <   0.0000E+00
  26  18   4       20.00       28.64        6.04 <   0.0000E+00
   0  20   4      119.94      116.31        2.38 o   0.5351E-01
   1  20   4      114.41      110.17        1.68 o   0.5768E-01
   2  20   4       56.88       49.93        2.01 o   0.9848E-01
   3  20   4       75.39       77.81        1.86 o   0.1062E+00
   4  20   4       33.31       28.42        2.38 o   0.5014E-01
   5  20   4       65.19       62.32        1.95 o   0.1320E+00
   6  20   4       76.44       76.14        1.77 o   0.1191E+00
   7  20   4       88.83       90.77        1.66 o   0.8871E-01
   8  20   4       29.17       27.07        2.25 o   0.4698E-01
   9  20   4       36.96       38.60        1.93 o   0.9970E-01
  10  20   4       24.47       27.21        2.47 o   0.4957E-01
  11  20   4       37.91       39.45        1.97 o   0.1025E+00
  12  20   4       52.99       49.72        1.88 o   0.1260E+00
  13  20   4       75.12       75.19        1.75 o   0.1203E+00
  14  20   4       38.90       38.64        2.05 o   0.1020E+00
  15  20   4       35.32       34.74        2.52 o   0.8562E-01
  16  20   4       46.97       51.83        2.32 o   0.1171E+00
  17  20   4       31.99       31.82        2.88 o   0.7315E-01
  18  20   4       20.23       23.93        4.17 o   0.3781E-01
  19  20   4       44.60       41.94        2.83 o   0.1080E+00
  20  20   4       23.45       24.73        3.80 o   0.4236E-01
  21  20   4        6.41        3.70       15.00 <   0.0000E+00
  22  20   4       26.87       26.22        4.83 o   0.4850E-01
   0  22   4       82.36       85.49        3.08 o   0.8995E-01
   1  22   4       58.88       55.13        2.39 o   0.1224E+00
   2  22   4       51.52       43.89        2.43 o   0.7160E-01
   3  22   4       85.12       83.98        2.19 o   0.1013E+00
   4  22   4       41.93       32.69        2.54 o   0.5095E-01
   5  22   4       44.59       40.01        2.33 o   0.8455E-01
   6  22   4       65.44       67.66        2.06 o   0.1270E+00
   7  22   4       39.29       34.20        2.29 o   0.7745E-01
   8  22   4       41.42       40.02        2.25 o   0.9857E-01
   9  22   4       49.56       49.63        2.11 o   0.1366E+00
  10  22   4       36.94       35.97        2.37 o   0.8445E-01
  11  22   4       32.05       32.73        2.60 o   0.7448E-01
  12  22   4       44.74       45.47        2.24 o   0.1253E+00
  13  22   4       44.14       45.37        2.24 o   0.1245E+00
  14  22   4       41.00       42.06        2.52 o   0.1132E+00
  15  22   4       31.61       32.57        2.98 o   0.7482E-01
  16  22   4       24.19       24.97        4.29 o   0.4127E-01
  17  22   4       34.17       38.66        4.21 o   0.9071E-01
  18  22   4        6.87       17.68       17.17 <   0.0000E+00
  19  22   4       27.80       31.62        4.31 o   0.6726E-01
  20  22   4       34.54       26.29        6.78 o   0.4097E-01
   0  24   4       42.43       46.14        3.70 o   0.1154E+00
   1  24   4       39.90       32.46        2.73 o   0.5901E-01
   2  24   4       64.08       62.47        2.42 o   0.1369E+00
   3  24   4       55.02       42.83        2.50 o   0.3058E-01
   4  24   4       66.15       66.52        2.38 o   0.1360E+00
   5  24   4       33.03       28.38        2.92 o   0.5097E-01
   6  24   4       29.59       30.65        2.89 o   0.6686E-01
   7  24   4       29.39       27.62        3.46 o   0.5040E-01
   8  24   4       26.13       26.67        3.66 o   0.4919E-01
   9  24   4       24.84       26.66        3.77 o   0.5003E-01
  10  24   4       62.31       60.79        3.11 o   0.1403E+00
  11  24   4       26.93       14.44        4.69 o   0.1336E-01
  12  24   4       30.07       41.16        4.35 o   0.4401E-01
  13  24   4       22.12       20.02        5.56 o   0.2791E-01
  14  24   4       27.45       27.62        6.00 o   0.5215E-01
  15  24   4       19.11       21.73        7.99 <   0.0000E+00
  16  24   4       47.55       48.89        6.62 o   0.1327E+00
   0  26   4       39.36       44.65        6.50 o   0.9757E-01
   1  26   4       24.14       25.23        6.40 <   0.0000E+00
   2  26   4       43.42       45.01        4.79 o   0.1225E+00
   3  26   4       46.11       38.99        4.48 o   0.7756E-01
   4  26   4       29.62       43.33        5.45 o   0.1938E-01
   5  26   4       17.37       20.93        8.17 <   0.0000E+00
   6  26   4       24.08       22.85       10.05 <   0.0000E+00
   7  26   4       30.10       41.11        8.63 <   0.0000E+00
   8  26   4       26.21       22.27       10.35 <   0.0000E+00
   9  26   4       29.21       36.57        5.88 o   0.6822E-01
  10  26   4       37.11       30.61        7.40 o   0.5502E-01
   1   1   5      129.48      132.58        0.88 o   0.4292E-01
   2   1   5      115.67      105.74        0.83 o   0.5785E-01
   3   1   5       56.45       36.84        0.89 o   0.1858E-02
   4   1   5       93.85       93.59        0.74 o   0.8661E-01
   5   1   5      186.50      187.32        0.80 o   0.2083E-01
   6   1   5       90.56       84.36        0.75 o   0.9156E-01
   7   1   5      149.48      158.39        0.78 o   0.3051E-01
   8   1   5      255.88      254.51        0.85 o   0.1184E-01
   9   1   5      143.45      134.92        0.79 o   0.3496E-01
  10   1   5       93.24       96.17        0.82 o   0.7970E-01
  11   1   5      223.00      228.35        0.91 o   0.1466E-01
  12   1   5       99.13       98.23        0.81 o   0.7482E-01
  13   1   5      146.75      154.59        0.75 o   0.2717E-01
  14   1   5      107.07      105.04        0.76 o   0.6518E-01
  15   1   5       89.93       92.42        0.78 o   0.8871E-01
  16   1   5       31.60       35.29        1.01 o   0.8163E-01
  17   1   5      144.21      150.63        0.81 o   0.2936E-01
  18   1   5       46.07       45.26        0.97 o   0.1289E+00
  19   1   5      136.86      139.43        0.86 o   0.3751E-01
  20   1   5       40.17       35.38        1.05 o   0.8791E-01
  21   1   5       90.83       94.65        1.05 o   0.8135E-01
  22   1   5       44.39       47.50        1.26 o   0.1187E+00
  23   1   5      138.21      141.68        1.32 o   0.3590E-01
  24   1   5       83.59       83.62        1.89 o   0.9996E-01
  25   1   5      146.01      147.59        1.86 o   0.3363E-01
  26   1   5       27.47        6.79        2.97 o   0.4672E-02
  27   1   5       92.76       91.13        2.11 o   0.8873E-01
  28   1   5       47.83       45.57        2.28 o   0.1258E+00
  29   1   5       68.18       65.78        2.10 o   0.1322E+00
  30   1   5       42.31       40.46        2.48 o   0.1066E+00
  31   1   5       82.16       78.11        2.14 o   0.1031E+00
  32   1   5       23.68        7.04        3.56 o   0.4503E-02
  33   1   5       19.29       26.79       10.97 <   0.0000E+00
   1   3   5      176.60      186.15        0.97 o   0.2393E-01
   2   3   5       78.93       76.35        1.05 o   0.1138E+00
   3   3   5       95.90      104.13        0.95 o   0.8307E-01
   4   3   5      178.74      163.17        0.96 o   0.2054E-01
   5   3   5      230.07      235.53        0.94 o   0.1433E-01
   6   3   5       51.10       55.20        0.93 o   0.1216E+00
   7   3   5      170.18      163.73        0.90 o   0.2446E-01
   8   3   5       61.88       55.32        0.93 o   0.1353E+00
   9   3   5      250.07      250.54        0.99 o   0.1228E-01
  10   3   5       49.16       49.99        0.94 o   0.1057E+00
  11   3   5      215.30      219.90        0.90 o   0.1555E-01
  12   3   5      116.09      114.99        0.81 o   0.5297E-01
  13   3   5      121.39      120.69        0.83 o   0.5238E-01
  14   3   5       28.01       21.88        1.10 o   0.2506E-01
  15   3   5      206.03      209.91        0.89 o   0.1675E-01
  16   3   5       44.15       42.21        1.02 o   0.1132E+00
  17   3   5       71.68       76.59        0.92 o   0.1041E+00
  18   3   5       95.63       98.16        0.93 o   0.7755E-01
  19   3   5       52.37       53.78        1.06 o   0.1390E+00
  20   3   5       41.80       37.44        1.18 o   0.9324E-01
  21   3   5      183.34      186.84        1.17 o   0.2035E-01
  22   3   5       58.33       47.52        1.29 o   0.4297E-01
  23   3   5      117.21      117.81        1.35 o   0.5401E-01
  24   3   5       60.46       58.41        1.73 o   0.1366E+00
  25   3   5      101.56      100.22        1.72 o   0.7472E-01
  26   3   5       42.40       33.24        2.27 o   0.4808E-01
  27   3   5      127.31      131.98        2.09 o   0.4103E-01
  28   3   5       33.53       23.94        2.96 o   0.3415E-01
  29   3   5       74.74       72.16        2.27 o   0.1193E+00
  30   3   5       28.90       25.97        3.01 o   0.4763E-01
  31   3   5       34.19       26.29        2.78 o   0.4116E-01
  32   3   5       32.05       29.28        3.25 o   0.5918E-01
  33   3   5       49.82       51.44        6.39 o   0.1357E+00
   1   5   5       90.76       78.81        1.07 o   0.9020E-01
   2   5   5      260.51      263.70        1.14 o   0.1101E-01
   3   5   5       21.22        4.36        1.82 o   0.2468E-02
   4   5   5      148.64      154.36        1.03 o   0.2903E-01
   5   5   5       57.09       37.39        1.00 o   0.0000E+00
   6   5   5       75.26       74.04        1.04 o   0.1213E+00
   7   5   5      121.04      128.02        0.92 o   0.2960E-01
   8   5   5      169.56      170.88        0.93 o   0.2478E-01
   9   5   5      113.59      120.42        0.86 o   0.3910E-01
  10   5   5       87.71       84.74        0.88 o   0.9568E-01
  11   5   5      122.29      116.74        0.84 o   0.5065E-01
  12   5   5      136.27      139.17        0.86 o   0.3559E-01
  13   5   5      131.49      133.56        0.90 o   0.4079E-01
  14   5   5      162.39      163.69        0.95 o   0.2635E-01
  15   5   5      136.95      137.73        1.00 o   0.3541E-01
  16   5   5       45.57       52.45        1.12 o   0.1065E+00
  17   5   5       62.16       63.96        1.07 o   0.1307E+00
  18   5   5      120.75      126.73        1.06 o   0.4237E-01
  19   5   5       99.32       99.56        1.11 o   0.7635E-01
  20   5   5      122.45      121.20        1.20 o   0.5113E-01
  21   5   5      114.01      110.76        1.22 o   0.5960E-01
  22   5   5       83.92       87.73        1.26 o   0.9274E-01
  23   5   5       85.15       88.10        1.47 o   0.9003E-01
  24   5   5       58.67       60.42        1.57 o   0.1372E+00
  25   5   5      100.71       97.93        1.76 o   0.7612E-01
  26   5   5       64.27       61.26        1.98 o   0.1318E+00
  27   5   5       84.53       82.81        1.98 o   0.1036E+00
  28   5   5       80.52       74.91        2.41 o   0.9457E-01
  29   5   5       60.96       62.02        2.50 o   0.1378E+00
  30   5   5       29.77       25.90        3.26 o   0.4703E-01
  31   5   5       29.09       30.39        3.47 o   0.6485E-01
  32   5   5       27.59       18.61        5.50 o   0.2294E-01
  33   5   5       45.18       32.19        6.80 o   0.3053E-01
   1   7   5      230.46      220.21        1.18 o   0.1353E-01
   2   7   5       28.79       15.89        1.65 o   0.2138E-01
   3   7   5       20.67       22.92        1.85 o   0.2408E-01
   4   7   5      120.21      128.81        1.08 o   0.3281E-01
   5   7   5      239.18      235.51        1.18 o   0.1335E-01
   6   7   5       13.35       11.78        2.27 o   0.8542E-02
   7   7   5       48.56       49.92        1.01 o   0.1340E+00
   8   7   5       75.69       78.34        0.92 o   0.1045E+00
   9   7   5       90.77       88.35        0.87 o   0.9213E-01
  10   7   5       84.81       86.91        0.95 o   0.9382E-01
  11   7   5      209.67      210.75        1.01 o   0.1587E-01
  12   7   5       93.87       96.21        1.04 o   0.7608E-01
  13   7   5      111.34      113.38        1.05 o   0.5549E-01
  14   7   5       94.22       91.14        1.07 o   0.8556E-01
  15   7   5      110.21      108.44        1.04 o   0.6347E-01
  16   7   5       77.10       70.94        1.21 o   0.1057E+00
  17   7   5      196.00      194.70        1.26 o   0.1909E-01
  18   7   5       65.30       64.29        1.33 o   0.1365E+00
  19   7   5      113.90      113.04        1.34 o   0.5848E-01
  20   7   5       46.15       44.58        1.42 o   0.1211E+00
  21   7   5       81.64       81.95        1.25 o   0.1079E+00
  22   7   5       84.22       81.87        1.48 o   0.1042E+00
  23   7   5       92.26       92.95        1.49 o   0.8594E-01
  24   7   5       82.10       77.16        1.55 o   0.9889E-01
  25   7   5      101.14      102.67        1.78 o   0.6933E-01
  26   7   5       62.99       65.86        1.93 o   0.1246E+00
  27   7   5       62.71       57.53        2.07 o   0.1117E+00
  28   7   5       54.91       55.69        2.32 o   0.1415E+00
  29   7   5       38.83       40.41        2.78 o   0.1045E+00
  30   7   5       35.79       35.34        3.21 o   0.8633E-01
  31   7   5       67.65       69.13        2.92 o   0.1288E+00
  32   7   5       29.58       26.31        5.25 o   0.4695E-01
  33   7   5       15.51       14.61       10.79 <   0.0000E+00
   1   9   5       88.99       93.47        1.08 o   0.8972E-01
   2   9   5      153.15      160.36        1.01 o   0.2883E-01
   3   9   5       31.16       27.37        1.21 o   0.5638E-01
   4   9   5      130.89      129.06        0.95 o   0.4430E-01
   5   9   5       36.58       36.66        1.09 o   0.9748E-01
   6   9   5      127.95      124.17        1.00 o   0.4516E-01
   7   9   5       94.82       95.68        0.99 o   0.8154E-01
   8   9   5      152.96      147.09        1.01 o   0.3182E-01
   9   9   5       77.52       82.56        1.03 o   0.1016E+00
  10   9   5      130.36      136.98        1.02 o   0.3370E-01
  11   9   5       67.96       73.58        1.10 o   0.1133E+00
  12   9   5      158.87      160.59        1.09 o   0.2902E-01
  13   9   5       54.96       56.79        1.29 o   0.1354E+00
  14   9   5      117.09      121.23        1.15 o   0.4822E-01
  15   9   5      119.22      120.47        1.13 o   0.5181E-01
  16   9   5       65.56       71.43        1.20 o   0.1057E+00
  17   9   5       39.83       39.95        1.49 o   0.1054E+00
  18   9   5      153.81      158.71        1.25 o   0.2812E-01
  19   9   5       56.54       61.14        1.45 o   0.1186E+00
  20   9   5       56.01       57.35        1.47 o   0.1404E+00
  21   9   5       70.05       73.25        1.38 o   0.1077E+00
  22   9   5       57.84       61.84        1.67 o   0.1094E+00
  23   9   5       58.61       51.09        1.86 o   0.8778E-01
  24   9   5      121.94      121.54        1.63 o   0.5095E-01
  25   9   5       55.38       50.06        1.87 o   0.9889E-01
  26   9   5       69.35       67.52        1.89 o   0.1298E+00
  27   9   5       44.19       43.61        2.24 o   0.1227E+00
  28   9   5       58.25       58.23        2.15 o   0.1428E+00
  29   9   5       41.25       36.35        2.80 o   0.8406E-01
  30   9   5       71.86       68.22        2.92 o   0.1216E+00
  31   9   5       19.37       12.73        7.05 <   0.0000E+00
  32   9   5       36.35       35.72        6.74 o   0.8812E-01
   1  11   5       82.62       81.18        0.95 o   0.1072E+00
   2  11   5      110.26      105.59        1.01 o   0.6086E-01
   3  11   5       73.64       80.37        0.98 o   0.1034E+00
   4  11   5       19.47       16.78        1.62 o   0.1578E-01
   5  11   5      126.11      134.83        0.97 o   0.3110E-01
   6  11   5       23.27       27.35        1.44 o   0.5239E-01
   7  11   5       70.93       67.40        1.16 o   0.1122E+00
   8  11   5      123.45      125.04        1.17 o   0.4610E-01
   9  11   5      131.36      137.49        1.16 o   0.3347E-01
  10  11   5      107.52      107.50        1.17 o   0.6420E-01
  11  11   5       92.82       97.12        1.27 o   0.7947E-01
  12  11   5      101.04      100.96        1.37 o   0.7400E-01
  13  11   5       84.25       89.07        1.40 o   0.9639E-01
  14  11   5      128.29      131.44        1.24 o   0.3841E-01
  15  11   5      115.28      120.60        1.26 o   0.4833E-01
  16  11   5       89.47       91.06        1.28 o   0.9217E-01
  17  11   5       21.48       25.26        2.00 o   0.4115E-01
  18  11   5       46.28       49.02        1.41 o   0.1222E+00
  19  11   5       44.05       41.64        1.57 o   0.1006E+00
  20  11   5       91.68       91.78        1.43 o   0.8774E-01
  21  11   5       86.42       86.94        1.57 o   0.9727E-01
  22  11   5       82.57       83.25        1.70 o   0.1059E+00
  23  11   5       22.03       24.03        2.97 o   0.4140E-01
  24  11   5       67.49       70.18        1.86 o   0.1188E+00
  25  11   5       55.41       48.62        1.96 o   0.8570E-01
  26  11   5       76.38       76.66        2.08 o   0.1183E+00
  27  11   5       65.14       61.97        2.31 o   0.1295E+00
  28  11   5       72.37       66.48        2.33 o   0.9885E-01
  29  11   5        8.72       15.59       12.68 <   0.0000E+00
  30  11   5       34.31       33.39        4.62 o   0.7737E-01
  31  11   5       27.92       26.17        5.52 o   0.4733E-01
  32  11   5       22.32       26.43        8.73 <   0.0000E+00
   1  13   5       26.14       33.33        1.57 o   0.6101E-01
   2  13   5      100.39      102.10        1.08 o   0.6936E-01
   3  13   5       18.74       20.15        1.75 o   0.3509E-01
   4  13   5       21.79       22.03        1.50 o   0.3233E-01
   5  13   5       87.67       95.86        1.09 o   0.5361E-01
   6  13   5       29.43       31.32        1.66 o   0.7112E-01
   7  13   5       41.88       41.88        1.54 o   0.1119E+00
   8  13   5      147.24      148.95        1.22 o   0.3184E-01
   9  13   5       58.25       56.80        1.28 o   0.1428E+00
  10  13   5       80.67       87.21        1.28 o   0.7206E-01
  11  13   5      108.36      107.27        1.44 o   0.6516E-01
  12  13   5       90.56       96.31        1.46 o   0.6620E-01
  13  13   5       17.47        5.64        3.16 o   0.4409E-02
  14  13   5      149.50      148.92        1.46 o   0.3267E-01
  15  13   5       28.85       20.35        2.08 o   0.2718E-01
  16  13   5       88.19       91.68        1.43 o   0.8826E-01
  17  13   5       41.82       45.47        1.53 o   0.1128E+00
  18  13   5       47.99       51.83        1.52 o   0.1248E+00
  19  13   5       29.49       30.07        2.09 o   0.6464E-01
  20  13   5       86.90       91.50        1.56 o   0.7765E-01
  21  13   5       25.83       22.67        2.53 o   0.3540E-01
  22  13   5       97.78       93.73        1.88 o   0.7741E-01
  23  13   5       28.27       22.31        2.67 o   0.3218E-01
  24  13   5       68.34       65.66        2.00 o   0.1296E+00
  25  13   5       47.24       42.00        2.12 o   0.1003E+00
  26  13   5       70.63       70.41        2.15 o   0.1294E+00
  27  13   5       34.88       26.08        2.99 o   0.3860E-01
  28  13   5       70.41       70.87        3.09 o   0.1287E+00
  29  13   5       21.98       12.82        5.91 <   0.0000E+00
  30  13   5       14.57       33.86        8.45 <   0.0000E+00
  31  13   5       21.70       23.58        8.15 <   0.0000E+00
   1  15   5       75.26       75.09        1.33 o   0.1214E+00
   2  15   5       62.60       66.33        1.26 o   0.1273E+00
   3  15   5       15.00       13.31        2.40 o   0.9824E-02
   4  15   5       82.90       87.95        1.25 o   0.8803E-01
   5  15   5       63.24       61.25        1.33 o   0.1372E+00
   6  15   5       89.47       95.30        1.34 o   0.7252E-01
   7  15   5       41.80       45.23        1.70 o   0.1167E+00
   8  15   5       67.51       73.16        1.46 o   0.8786E-01
   9  15   5       38.74       39.54        1.77 o   0.1034E+00
  10  15   5      119.57      121.00        1.43 o   0.4991E-01
  11  15   5       59.73       61.96        1.58 o   0.1386E+00
  12  15   5      125.72      127.42        1.44 o   0.4589E-01
  13  15   5       35.87       36.15        2.09 o   0.9086E-01
  14  15   5       61.43       66.34        1.62 o   0.1042E+00
  15  15   5       55.43       55.87        1.59 o   0.1421E+00
  16  15   5       64.41       68.16        1.63 o   0.1071E+00
  17  15   5       37.54       38.30        2.15 o   0.9581E-01
  18  15   5      109.45      107.46        1.84 o   0.6482E-01
  19  15   5       27.46       23.02        2.65 o   0.3294E-01
  20  15   5       46.53       48.30        2.06 o   0.1297E+00
  21  15   5       36.55       37.28        2.52 o   0.9529E-01
  22  15   5       39.83       49.88        2.72 o   0.5434E-01
  23  15   5       28.95       25.80        3.11 o   0.4555E-01
  24  15   5       90.37       93.78        2.22 o   0.8271E-01
  25  15   5       31.75       28.09        3.08 o   0.4989E-01
  26  15   5       39.96       48.31        4.44 o   0.7050E-01
  27  15   5      -18.16       15.16        9.55 <   0.0000E+00
  28  15   5       42.11       42.38        6.15 o   0.1139E+00
   1  17   5       85.73       92.78        1.32 o   0.7196E-01
   2  17   5       18.62       19.64        2.42 o   0.2711E-01
   3  17   5       28.48       23.82        1.83 o   0.3878E-01
   4  17   5       84.96       85.23        1.58 o   0.1021E+00
   5  17   5       82.17       85.06        1.56 o   0.9912E-01
   6  17   5       36.68       35.41        1.86 o   0.8937E-01
   7  17   5       22.72       30.52        2.42 o   0.5175E-01
   8  17   5       33.92       37.29        1.88 o   0.8751E-01
   9  17   5       37.23       37.83        1.82 o   0.9943E-01
  10  17   5       62.25       66.04        1.61 o   0.1265E+00
  11  17   5       68.53       63.18        1.62 o   0.1170E+00
  12  17   5      109.54      107.28        1.59 o   0.6440E-01
  13  17   5       27.30       21.98        2.48 o   0.3216E-01
  14  17   5       66.60       70.25        1.80 o   0.1223E+00
  15  17   5       62.73       66.34        1.84 o   0.1226E+00
  16  17   5       58.30       57.46        2.04 o   0.1428E+00
  17  17   5       52.65       49.30        2.11 o   0.1246E+00
  18  17   5       78.92       78.77        1.97 o   0.1139E+00
  19  17   5       26.55       31.27        2.98 o   0.6329E-01
  20  17   5       38.07       39.84        2.97 o   0.1041E+00
  21  17   5       47.61       49.78        2.76 o   0.1325E+00
  22  17   5       51.51       50.10        2.73 o   0.1353E+00
  23  17   5       23.69       25.79        4.40 o   0.4531E-01
  24  17   5       61.70       58.78        2.97 o   0.1327E+00
  25  17   5       31.42       28.25        4.47 o   0.5488E-01
  26  17   5       53.90       50.18        6.20 o   0.1242E+00
   1  19   5       21.33       11.00        3.07 o   0.1052E-01
   2  19   5       92.14       97.17        1.64 o   0.7113E-01
   3  19   5       19.98        1.65        3.07 o   0.2273E-02
   4  19   5       50.01       49.71        1.84 o   0.1371E+00
   5  19   5       16.82       22.23        3.18 o   0.3415E-01
   6  19   5      -11.75       11.43        4.90 <   0.0000E+00
   7  19   5       18.90       17.04        2.88 o   0.2139E-01
   8  19   5       86.19       83.22        1.62 o   0.1005E+00
   9  19   5       30.05       28.65        2.25 o   0.5789E-01
  10  19   5       49.61       52.60        1.78 o   0.1288E+00
  11  19   5       31.30       31.50        2.18 o   0.6977E-01
  12  19   5       62.31       66.03        1.92 o   0.1250E+00
  13  19   5       30.62       27.36        2.42 o   0.5374E-01
  14  19   5       92.55       91.75        1.75 o   0.8913E-01
  15  19   5       31.05       25.09        2.91 o   0.4138E-01
  16  19   5       55.63       60.09        2.18 o   0.1218E+00
  17  19   5       22.95       16.70        3.10 o   0.1962E-01
  18  19   5       40.46       43.55        2.89 o   0.1130E+00
  19  19   5       26.82       20.76        3.86 o   0.2859E-01
  20  19   5       73.62       71.13        2.68 o   0.1235E+00
  21  19   5       23.59       18.31        4.15 o   0.2131E-01
  22  19   5       54.67       55.61        3.69 o   0.1413E+00
  23  19   5       20.37       23.66        8.78 <   0.0000E+00
  24  19   5       42.97       32.81        6.69 o   0.4637E-01
   1  21   5       54.83       61.98        2.21 o   0.9300E-01
   2  21   5        9.89        4.55        6.62 <   0.0000E+00
   3  21   5       18.74       20.77        3.70 o   0.3061E-01
   4  21   5       22.12       20.44        3.42 o   0.3199E-01
   5  21   5       52.42       52.71        2.25 o   0.1403E+00
   6  21   5       27.14        7.81        3.27 o   0.5507E-02
   7  21   5       35.34       41.62        2.44 o   0.8759E-01
   8  21   5       35.66       37.98        2.27 o   0.9354E-01
   9  21   5       49.08       50.05        2.07 o   0.1358E+00
  10  21   5       37.94       38.25        2.49 o   0.9745E-01
  11  21   5       50.73       53.09        2.28 o   0.1350E+00
  12  21   5       48.10       44.75        2.13 o   0.1177E+00
  13  21   5       39.25       36.60        2.35 o   0.9231E-01
  14  21   5       39.91       35.94        2.51 o   0.8564E-01
  15  21   5       56.64       60.56        2.31 o   0.1256E+00
  16  21   5       30.24       38.16        3.31 o   0.7138E-01
  17  21   5       24.23       26.55        4.51 o   0.4881E-01
  18  21   5       40.59       41.22        3.86 o   0.1108E+00
  19  21   5       27.72       11.49        5.65 o   0.8644E-02
  20  21   5       23.50       22.21        6.53 <   0.0000E+00
  21  21   5       55.60       52.30        6.52 o   0.1280E+00
   1  23   5       17.66       12.14        4.38 o   0.1090E-01
   2  23   5       46.59       47.61        2.53 o   0.1308E+00
   3  23   5       21.51       14.61        3.64 o   0.1577E-01
   4  23   5       28.92       30.25        2.86 o   0.6548E-01
   5  23   5       23.38       19.32        3.45 o   0.2575E-01
   6  23   5       41.13       40.73        2.40 o   0.1095E+00
   7  23   5       16.00       13.62        5.16 <   0.0000E+00
   8  23   5       46.29       49.70        2.60 o   0.1265E+00
   9  23   5       25.39       20.33        4.33 o   0.2841E-01
  10  23   5       37.74       33.61        3.53 o   0.7551E-01
  11  23   5       41.89       44.37        3.46 o   0.1162E+00
  12  23   5       51.73       53.30        3.18 o   0.1397E+00
  13  23   5       12.41       29.84       11.40 <   0.0000E+00
  14  23   5       36.57       37.32        5.29 o   0.9484E-01
  16  23   5       38.96       22.07        6.26 o   0.1730E-01
  17  23   5       29.94       31.02        7.58 o   0.7038E-01
  18  23   5       43.73       48.29        6.56 o   0.1143E+00
   1  25   5        7.14       20.57       17.15 <   0.0000E+00
   2  25   5      -14.27       11.06        8.98 <   0.0000E+00
   3  25   5      -22.85        5.80        6.20 <   0.0000E+00
   4  25   5        8.11        7.56       15.76 <   0.0000E+00
   5  25   5       41.27       47.69        3.97 o   0.9185E-01
   6  25   5       21.21        5.95        5.63 <   0.0000E+00
   7  25   5        4.79       16.55       24.74 <   0.0000E+00
   8  25   5       37.84       34.57        4.63 o   0.8295E-01
   9  25   5       31.49       29.70        7.18 o   0.6307E-01
  10  25   5       24.38        6.39        8.00 <   0.0000E+00
   0   0   6      434.52      421.06        2.72 o   0.5242E-02
   2   0   6      189.22      184.36        1.33 o   0.2079E-01
   4   0   6       69.31       51.78        1.32 o   0.0000E+00
   6   0   6      462.72      455.59        1.91 o   0.4868E-02
   8   0   6      226.32      229.70        1.40 o   0.1313E-01
  10   0   6       99.91      100.38        1.22 o   0.7033E-01
  12   0   6      251.38      250.21        1.41 o   0.1195E-01
  14   0   6      146.37      152.85        1.27 o   0.2741E-01
  16   0   6       77.86       75.49        1.19 o   0.1164E+00
  18   0   6       56.56       63.68        1.23 o   0.1053E+00
  20   0   6      132.44      130.90        1.46 o   0.4346E-01
  22   0   6       50.81       54.74        1.76 o   0.1305E+00
  24   0   6       17.92       16.88        4.69 <   0.0000E+00
  26   0   6       70.67       67.80        2.98 o   0.1226E+00
  28   0   6       71.98       72.78        3.11 o   0.1246E+00
  30   0   6       71.32       67.79        3.37 o   0.1238E+00
  32   0   6       13.41       13.74       12.98 <   0.0000E+00
   0   2   6      209.69      199.26        1.73 o   0.1616E-01
   1   2   6      147.82      143.30        0.99 o   0.3421E-01
   2   2   6      239.94      235.05        1.08 o   0.1328E-01
   3   2   6      134.24      123.17        1.00 o   0.3728E-01
   4   2   6      291.34      292.45        1.08 o   0.9232E-02
   5   2   6      128.02      132.19        0.98 o   0.4508E-01
   6   2   6      158.14      160.63        0.96 o   0.2874E-01
   7   2   6      254.04      243.03        1.06 o   0.1192E-01
   8   2   6      189.42      186.19        0.97 o   0.2068E-01
   9   2   6      122.26      127.27        0.91 o   0.4322E-01
  10   2   6      228.41      231.82        0.99 o   0.1374E-01
  11   2   6       31.92       23.33        1.23 o   0.2897E-01
  12   2   6       63.27       61.69        1.07 o   0.1384E+00
  13   2   6      161.93      160.90        1.06 o   0.2843E-01
  14   2   6       73.58       69.43        1.05 o   0.1230E+00
  15   2   6       43.02       40.75        1.12 o   0.1139E+00
  16   2   6       79.87       81.00        0.99 o   0.1124E+00
  17   2   6       65.18       65.59        1.02 o   0.1350E+00
  18   2   6       53.18       51.10        1.00 o   0.1340E+00
  19   2   6       85.15       85.86        1.05 o   0.1002E+00
  20   2   6       31.98       35.88        1.41 o   0.8090E-01
  21   2   6       11.38       13.11        3.04 <   0.0000E+00
  22   2   6       59.74       55.44        1.23 o   0.1272E+00
  23   2   6       79.94       80.89        1.34 o   0.1092E+00
  24   2   6       35.79       34.81        2.15 o   0.8860E-01
  25   2   6       54.77       52.10        2.05 o   0.1346E+00
  26   2   6       44.91       46.25        2.00 o   0.1264E+00
  27   2   6       25.27       28.14        2.91 o   0.5344E-01
  28   2   6       26.63       21.62        2.81 o   0.3130E-01
  29   2   6       55.72       58.54        2.18 o   0.1376E+00
  30   2   6       37.30       37.45        2.48 o   0.9535E-01
  31   2   6        8.82        7.55        8.11 <   0.0000E+00
  32   2   6       41.70       36.24        3.72 o   0.7774E-01
   0   4   6       30.15       25.68        1.95 o   0.3432E-01
   1   4   6       28.82       23.26        1.62 o   0.2351E-01
   2   4   6      313.46      303.84        1.34 o   0.8357E-02
   3   4   6      219.53      192.61        1.20 o   0.9826E-02
   4   4   6      305.74      297.65        1.24 o   0.8774E-02
   5   4   6      128.90      134.11        1.02 o   0.3970E-01
   6   4   6       45.81       45.25        1.11 o   0.1252E+00
   7   4   6       31.52       35.98        1.22 o   0.8032E-01
   8   4   6      174.84      170.56        1.01 o   0.2440E-01
   9   4   6      166.70      164.17        0.98 o   0.2651E-01
  10   4   6      266.61      268.16        1.09 o   0.1053E-01
  11   4   6       47.12       46.81        1.07 o   0.1312E+00
  12   4   6       43.54       46.76        1.05 o   0.1092E+00
  13   4   6       31.50       30.59        1.22 o   0.6218E-01
  14   4   6       51.80       51.00        1.09 o   0.1393E+00
  15   4   6       61.74       62.48        1.09 o   0.1407E+00
  16   4   6      162.95      168.56        1.13 o   0.2654E-01
  17   4   6       31.37       25.51        1.46 o   0.3101E-01
  18   4   6       13.00       17.93        2.70 o   0.2028E-01
  19   4   6       37.55       39.13        1.33 o   0.1026E+00
  20   4   6       44.43       39.82        1.30 o   0.1021E+00
  21   4   6       12.74       14.85        3.11 o   0.1485E-01
  22   4   6      108.13      111.16        1.19 o   0.6262E-01
  23   4   6       44.88       43.35        1.61 o   0.1143E+00
  24   4   6       20.07       21.29        2.81 o   0.3135E-01
  25   4   6       28.48       24.21        2.15 o   0.3928E-01
  26   4   6       70.45       68.27        1.76 o   0.1292E+00
  27   4   6       17.95       18.90        3.49 o   0.2374E-01
  28   4   6       24.92       26.03        3.25 o   0.4574E-01
  29   4   6       10.71       15.69        7.78 <   0.0000E+00
  30   4   6       11.18       12.77        7.13 <   0.0000E+00
  31   4   6       25.75       20.09        4.26 o   0.2784E-01
  32   4   6       59.21       62.94        5.98 o   0.1195E+00
  33   4   6       20.71       14.20        9.37 <   0.0000E+00
   0   6   6      351.27      340.23        2.03 o   0.6733E-02
   1   6   6       52.34       40.23        1.51 o   0.6650E-01
   2   6   6       90.82       84.41        1.44 o   0.8542E-01
   3   6   6      302.92      313.22        1.58 o   0.7981E-02
   4   6   6       91.96       87.47        1.43 o   0.8656E-01
   5   6   6      121.52      113.54        1.39 o   0.4106E-01
   6   6   6      262.14      258.88        1.37 o   0.1133E-01
   7   6   6      108.05      101.62        1.11 o   0.6073E-01
   8   6   6      134.45      132.73        1.04 o   0.4044E-01
   9   6   6      187.96      193.95        1.00 o   0.1735E-01
  10   6   6       50.41       52.37        1.07 o   0.1373E+00
  11   6   6      107.52      107.49        0.99 o   0.6717E-01
  12   6   6      120.93      116.68        1.00 o   0.5093E-01
  13   6   6       50.76       53.94        1.11 o   0.1384E+00
  14   6   6       97.24       92.51        1.05 o   0.8033E-01
  15   6   6       64.45       67.39        1.14 o   0.1137E+00
  16   6   6       46.80       47.17        1.25 o   0.1305E+00
  17   6   6       94.54       95.92        1.19 o   0.8440E-01
  18   6   6       59.88       58.23        1.28 o   0.1367E+00
  19   6   6       73.26       73.73        1.27 o   0.1246E+00
  20   6   6       98.51       95.72        1.30 o   0.7917E-01
  21   6   6       18.06       21.39        2.52 o   0.3240E-01
  22   6   6       15.25       19.34        2.88 o   0.2641E-01
  23   6   6       54.95       57.05        1.66 o   0.1391E+00
  24   6   6        5.51       12.68        9.88 <   0.0000E+00
  25   6   6       22.14       23.71        3.03 o   0.3760E-01
  26   6   6       20.03       26.82        3.03 o   0.4476E-01
  27   6   6       21.83       25.37        2.97 o   0.4286E-01
  28   6   6       33.46       34.79        2.77 o   0.8401E-01
  29   6   6       31.12       27.49        2.89 o   0.5210E-01
  30   6   6       46.46       47.36        2.76 o   0.1303E+00
  31   6   6      -11.97       19.43       10.63 <   0.0000E+00
  32   6   6       19.09        8.52        9.93 <   0.0000E+00
  33   6   6       40.15       39.82        6.97 o   0.1066E+00
   0   8   6      243.30      251.66        1.92 o   0.1211E-01
   1   8   6      172.83      173.22        1.20 o   0.2375E-01
   2   8   6       86.38       84.13        1.30 o   0.9837E-01
   3   8   6       30.52       33.14        1.89 o   0.7069E-01
   4   8   6       20.58        6.75        2.72 o   0.4224E-02
   5   8   6      203.18      202.63        1.29 o   0.1798E-01
   6   8   6      180.41      187.86        1.14 o   0.1894E-01
   7   8   6      226.25      234.95        1.15 o   0.1255E-01
   8   8   6      119.73      117.99        1.16 o   0.5389E-01
   9   8   6       76.41       78.30        0.99 o   0.1109E+00
  10   8   6       11.11        5.75        2.40 o   0.5168E-02
  11   8   6       50.91       54.61        1.04 o   0.1309E+00
  12   8   6      109.21      115.87        1.02 o   0.5094E-01
  13   8   6      148.24      155.82        1.09 o   0.2806E-01
  14   8   6       70.50       72.49        1.22 o   0.1243E+00
  15   8   6        7.95       12.35        4.17 <   0.0000E+00
  16   8   6       39.05       42.68        1.35 o   0.1079E+00
  17   8   6       38.41       42.38        1.61 o   0.1064E+00
  18   8   6       35.29       41.46        1.57 o   0.9362E-01
  19   8   6      108.12      105.50        1.33 o   0.6635E-01
  20   8   6      100.57      100.69        1.34 o   0.7601E-01
  21   8   6        7.78        2.07        5.46 <   0.0000E+00
  22   8   6       27.89       22.95        2.14 o   0.3062E-01
  23   8   6       34.41       35.14        1.92 o   0.8248E-01
  24   8   6       17.14       17.52        3.13 o   0.2280E-01
  25   8   6       31.27       33.70        2.54 o   0.7681E-01
  26   8   6       34.72       34.76        2.44 o   0.8237E-01
  27   8   6       -3.85       12.49       15.96 <   0.0000E+00
  28   8   6       38.91       40.25        2.36 o   0.1046E+00
[truncated: 117,314 more chars]
